# Supplementary material for: Favorable immune checkpoint inhibitor outcome of patients with melanoma and NSCLC harboring FAT1 mutations
Source: NPJ Precis Oncol. 2022 Jun 23;6:46. doi: 10.1038/s41698-022-00292-6 (PMC9226130; doi:10.1038/s41698-022-00292-6)
Supplement: Supplementary file 1 — Supplementary Data [file 41698_2022_292_MOESM1_ESM.xlsx]

## Sheet: Supplementary Data 1
Supplementary Data 1 Detailed protein and function changes of FAT1 mutations in the pooled melanoma cohort
Tumor_Sample_Barcode	Chromosome	Start_position	End_position	Reference_Allele	Tumor_Seq_Allele2	Variant_Type	Variant_Classification	Hugo_Symbol	Protein_Change
Patient120	4	187630478	187630478	C	T	SNP	Missense_Mutation	FAT1	p.M168I
Patient121	4	187524991	187524991	C	T	SNP	Silent	FAT1	p.V3563V
Patient127	4	187628173	187628173	C	T	SNP	Missense_Mutation	FAT1	p.G937R
Patient131	4	187531028	187531028	C	T	SNP	Missense_Mutation	FAT1	p.S3332N
Patient132	4	187629216	187629216	C	T	SNP	Missense_Mutation	FAT1	p.S589N
Patient140	4	187628174	187628174	C	T	SNP	Silent	FAT1	p.V936V
Patient143	4	187541642	187541642	C	T	SNP	Silent	FAT1	p.*2033*
Patient165	4	187534467	187534467	C	T	SNP	Missense_Mutation	FAT1	p.G3087S
Patient172	4	187527227	187527227	C	T	SNP	Missense_Mutation	FAT1	p.M3449I
Patient191	4	187534341	187534341	C	T	SNP	Missense_Mutation	FAT1	p.A3129T
Patient191	4	187538940	187538940	G	A	SNP	Missense_Mutation	FAT1	p.R2934C
Patient195	4	187519200	187519200	C	T	SNP	Nonsense_Mutation	FAT1	p.W4061*
Patient204	4	187557782	187557782	C	T	SNP	Nonsense_Mutation	FAT1	p.W1310*
Patient204	4	187554955	187554955	C	T	SNP	Silent	FAT1	p.L1402L
Patient206	4	187584671	187584671	C	T	SNP	Nonsense_Mutation	FAT1	p.W1121*
Patient206	4	187541542	187541542	C	T	SNP	Silent	FAT1	p.V2066V
Patient206	4	187541654	187541654	C	T	SNP	Silent	FAT1	p.*2029*
Patient206	4	187627887	187627887	C	T	SNP	Missense_Mutation	FAT1	p.R1032H
Patient23	4	187557847	187557847	C	T	SNP	Silent	FAT1	p.S1288S
Patient36	4	187629115	187629115	G	A	SNP	Silent	FAT1	p.L623L
Patient40	4	187549392	187549392	G	A	SNP	Missense_Mutation	FAT1	p.P1576S
Patient40	4	187628197	187628197	C	T	SNP	Missense_Mutation	FAT1	p.A929T
Patient54	4	187519270	187519270	G	A	SNP	Missense_Mutation	FAT1	p.S4038F
Patient62	4	187630478	187630478	C	T	SNP	Missense_Mutation	FAT1	p.M168I
Patient82	4	187521369	187521369	A	T	SNP	Missense_Mutation	FAT1	p.L3929Q
Patient82	4	187630443	187630443	C	T	SNP	Missense_Mutation	FAT1	p.S180N
Patient82	4	187535353	187535353	C	T	SNP	Missense_Mutation	FAT1	p.R3074Q
Patient99	4	187539928	187539928	T	A	SNP	Missense_Mutation	FAT1	p.K2604N
CR06670_T_N	4	187510029	187510029	G	A	SNP	Missense_Mutation	FAT1	p.P4495L
CR06670_T_N	4	187584504	187584504	T	A	SNP	Nonsense_Mutation	FAT1	p.K1177*
CR06670_T_N	4	187509961	187509961	G	A	SNP	Missense_Mutation	FAT1	p.P4518S
CR9699_T_N	4	187629246	187629246	G	A	SNP	Missense_Mutation	FAT1	p.P579L
DFCI_MM_2-TP-NB-SM-BZRJA-SM-BZRJD	4	187518139	187518139	G	A	SNP	Silent	FAT1	p.I4185I
LSD0167_T_N	4	187532670	187532670	C	T	SNP	Silent	FAT1	p.E3241E
MEL-682321-TP-NB-SM-CN21G-SM-CJP7S	4	187527318	187527318	G	C	SNP	Missense_Mutation	FAT1	p.P3419R
MEL-IPI_Pat100-TP-NT-SM-53U2D-SM-53U4M	4	187542210	187542210	G	A	SNP	Missense_Mutation	FAT1	p.H1844Y
MEL-IPI_Pat110-TP-NT-SM-4CU6X-SM-4MGPO	4	187549514	187549514	C	T	SNP	Missense_Mutation	FAT1	p.R1535Q
MEL-IPI_Pat110-TP-NT-SM-4CU6X-SM-4MGPO	4	187628552	187628552	G	A	SNP	Silent	FAT1	p.V810V
MEL-IPI_Pat110-TP-NT-SM-4CU6X-SM-4MGPO	4	187525673	187525673	G	T	SNP	Missense_Mutation	FAT1	p.S3469Y
MEL-IPI_Pat111-TP-NT-SM-4CU6Y-SM-4MGPP	4	187538194	187538194	G	A	SNP	Silent	FAT1	p.L3014L
MEL-IPI_Pat113-TP-NT-SM-53U2Q-SM-4MGPR	4	187557994	187558006	ATTTTCATCAAGG	-	DEL	Frame_Shift_Del	FAT1	p.ILDEN1235fs
MEL-IPI_Pat139-TP-NB-SM-5VWJH-SM-5VWHY	4	187540074	187540074	G	A	SNP	Nonsense_Mutation	FAT1	p.R2556*
MEL-IPI_Pat143-TP-NB-SM-7A156-SM-5VWI3	4	187629094	187629094	G	A	SNP	Silent	FAT1	p.L630L
MEL-IPI_Pat151-TP-NB-SM-7A15A-SM-5VWIB	4	187630140	187630140	C	T	SNP	Missense_Mutation	FAT1	p.C281Y
MEL-IPI_Pat16-TP-NT-SM-53U3E-SM-53U5B	4	187527281	187527281	G	A	SNP	Silent	FAT1	p.S3431S
MEL-IPI_Pat17-TP-NB-SM-4DK1D-SM-4NFUJ	4	187539729	187539729	A	T	SNP	Missense_Mutation	FAT1	p.F2671I
MEL-IPI_Pat41-TP-NT-SM-4DK22-SM-53U5O	4	187518154	187518154	C	T	SNP	Silent	FAT1	p.A4180A
MEL-IPI_Pat45-TP-NT-SM-4DK26-SM-53U5R	4	187517745	187517745	G	A	SNP	Missense_Mutation	FAT1	p.P4317S
MEL-IPI_Pat45-TP-NT-SM-4DK26-SM-53U5R	4	187517744	187517744	G	A	SNP	Missense_Mutation	FAT1	p.P4317L
MEL-IPI_Pat54-TP-NB-SM-4DK2F-SM-4NFVL	4	187629245	187629245	G	A	SNP	Silent	FAT1	p.P579P
MEL-IPI_Pat54-TP-NB-SM-4DK2F-SM-4NFVL	4	187629246	187629246	G	A	SNP	Missense_Mutation	FAT1	p.P579L
MEL-IPI_Pat55-TP-NB-SM-4DK2G-SM-4NFVM	4	187628060	187628060	G	A	SNP	Silent	FAT1	p.F974F
MEL-IPI_Pat57-TP-NB-SM-4DK2I-SM-4NFVO	4	187629515	187629515	G	A	SNP	Silent	FAT1	p.D489D
MEL-IPI_Pat60-TP-NB-SM-4DK2L-SM-4NFVR	4	187534283	187534283	T	A	SNP	Missense_Mutation	FAT1	p.Q3148L
MEL-IPI_Pat64-TP-NB-SM-4DK2P-SM-4NFVV	4	187516960	187516960	G	A	SNP	Missense_Mutation	FAT1	p.P4341S
MEL-IPI_Pat77-TP-NT-SM-4DK33-SM-53U63	4	187541781	187541781	C	T	SNP	Missense_Mutation	FAT1	p.V1987I
PR4035_T_N	4	187629338	187629338	G	A	SNP	Silent	FAT1	p.R548R
PR4092_T_N	4	187510264	187510264	G	A	SNP	Missense_Mutation	FAT1	p.P4417S
PR4092_T_N	4	187525596	187525596	C	T	SNP	Missense_Mutation	FAT1	p.G3495R
SD0346_T_N	4	187629712	187629712	C	A	SNP	Nonsense_Mutation	FAT1	p.E424*
Pt3	4	187540106	187540106	C	T	SNP	Missense_Mutation	FAT1	p.R2545K
Pt4	4	187509829	187509829	T	A	SNP	Missense_Mutation	FAT1	p.S4562C
Pt15	4	187540197	187540197	T	A	SNP	Nonsense_Mutation	FAT1	p.K2515*
Pt19	4	187557212	187557212	G	A	SNP	Missense_Mutation	FAT1	p.P1384S
Pt28	4	187539720	187539720	T	A	SNP	Nonsense_Mutation	FAT1	p.R2674*
pt215	4	187557292	187557292	G	A	SNP	Missense_Mutation	FAT1	p.S1357L
pt262	4	187527321	187527321	G	A	SNP	Missense_Mutation	FAT1	p.P3418L
pt262	4	187557197	187557197	G	A	SNP	Missense_Mutation	FAT1	p.L1389F
pt262	4	187557948	187557948	G	A	SNP	Missense_Mutation	FAT1	p.P1255S
pt266	4	187510311	187510311	G	A	SNP	Missense_Mutation	FAT1	p.P4401L
pt276	4	187518087	187518087	G	A	SNP	Missense_Mutation	FAT1	p.R4203C
pt276	4	187549725	187549725	G	A	SNP	Missense_Mutation	FAT1	p.R1506C
pt293	4	187549725	187549725	G	A	SNP	Missense_Mutation	FAT1	p.R1506C
pt302	4	187540254	187540254	C	T	SNP	Missense_Mutation	FAT1	p.E2496K
pt39	4	187540106	187540106	C	T	SNP	Missense_Mutation	FAT1	p.R2545K
pt4880	4	187531022	187531022	A	G	SNP	Missense_Mutation	FAT1	p.V3334A
pt4880	4	187542755	187542755	T	C	SNP	Missense_Mutation	FAT1	p.N1662S
pt9699	4	187629246	187629246	G	A	SNP	Missense_Mutation	FAT1	p.P579L
pt4691	4	187628712	187628712	G	A	SNP	Missense_Mutation	FAT1	p.S757F
pt0346	4	187629712	187629712	C	A	SNP	Nonsense_Mutation	FAT1	p.E424*
pt105	4	187542210	187542210	G	A	SNP	Missense_Mutation	FAT1	p.H1844Y
pt113	4	187525673	187525673	G	T	SNP	Missense_Mutation	FAT1	p.S3469Y
pt113	4	187628552	187628552	G	A	SNP	Silent	FAT1	p.V810V
pt114	4	187557994	187558006	ATTTTCATCAAGG	-	DEL	Frame_Shift_Del	FAT1	p.ILDEN1235fs
pt136	4	187629094	187629094	G	A	SNP	Silent	FAT1	p.L630L
pt143	4	187527281	187527281	G	A	SNP	Silent	FAT1	p.S3431S
pt151	4	187539729	187539729	A	T	SNP	Missense_Mutation	FAT1	p.F2671I
pt174	4	187517744	187517744	G	A	SNP	Missense_Mutation	FAT1	p.P4317L
pt174	4	187517745	187517745	G	A	SNP	Missense_Mutation	FAT1	p.P4317S
pt179	4	187629246	187629246	G	A	SNP	Missense_Mutation	FAT1	p.P579L
pt179	4	187629245	187629245	G	A	SNP	Silent	FAT1	p.P579P
pt180	4	187628060	187628060	G	A	SNP	Silent	FAT1	p.F974F
pt182	4	187629515	187629515	G	A	SNP	Silent	FAT1	p.D489D
pt185	4	187534283	187534283	T	A	SNP	Missense_Mutation	FAT1	p.Q3148L
pt188	4	187516960	187516960	G	A	SNP	Missense_Mutation	FAT1	p.P4341S
pt196	4	187541781	187541781	C	T	SNP	Missense_Mutation	FAT1	p.V1987I
pt15C	4	187630711	187630711	C	T	SNP	Missense_Mutation	FAT1	p.G91R
pt20A	4	187539661	187539661	G	A	SNP	Silent	FAT1	p.I2693I
pt20E	4	187539661	187539661	G	A	SNP	Silent	FAT1	p.I2693I
pt24C	4	187549725	187549725	G	A	SNP	Missense_Mutation	FAT1	p.R1506C
pt26C	4	187557808	187557808	G	A	SNP	Silent	FAT1	p.F1301F
pt26E	4	187557808	187557808	G	A	SNP	Silent	FAT1	p.F1301F
pt31A	4	187539565	187539565	G	C	SNP	Missense_Mutation	FAT1	p.I2725M
pt34A	4	187524131	187524131	G	A	SNP	Missense_Mutation	FAT1	p.S3803F

## Sheet: Supplementary Data 2
Supplementary Data 2 Activities of extracted 4 mutational signatures in the aggregated melanoma cohort
Sample ID	Signature 1	Signature 4	Signature 7	Signature 11	Signature 1 presence	Signature 4 presence	Signature 7 presence	Signature 11 presence
CR0095_T_N	0.00751452	0.0691947	0.799856	0.0192937	No	No	Yes	No
CR04885_T_N	1.19e-67	0.0322074	0.944151	0.0166825	No	No	Yes	No
CR06670_T_N	0.00382208	0.0990499	0.8486	0.0317195	No	No	Yes	No
CR1509_T_N	0.00665726	0.0335719	0.87345	0.0719744	No	No	Yes	No
CR22640_T_N	0.00106215	0.0106141	0.988324	1.73e-111	No	No	Yes	No
CR3665_T_N	0.0329088	0.13752	0.638983	0.108706	No	No	Yes	No
CR6126_T_N	0.00142268	0.0368847	0.926027	0.0299563	No	No	Yes	No
CR6161_T_N	0.00103296	0.0117007	0.946381	0.0295171	No	No	Yes	No
CR9306_T_N	0.000530324	0.0137507	0.923424	0.0564934	No	No	Yes	Yes
CR9699_T_N	0.00297249	0	0.983566	0.00830173	No	No	Yes	No
DFCI_MM_1-TP-NB-SM-BZRJ8-SM-BZRJC	0.0227221	0.525737	0.10557	0.13165	No	Yes	No	No
DFCI_MM_2-TP-NB-SM-BZRJA-SM-BZRJD	2.57e-12	0.0416639	0.910595	0.0328929	No	No	Yes	No
LSD0167_T_N	0.0146074	0.0280857	0.923019	0.0231516	No	No	Yes	No
LSD2057_T_N	0.0277488	0.0571853	0.882774	1.18e-66	No	No	Yes	No
LSD3484_T_N	0.0100526	0.035839	0.883803	0.0545712	No	No	Yes	No
LSD4744_T_N	0.00746024	0.0258605	0.920243	0.0382736	No	No	Yes	No
LSD6819_T_N	0.00843637	0.0363426	0.867647	0.0875739	No	No	Yes	No
MEL-582186-TP-NB-SM-CN21Q-SM-CJP7T	0.0110638	0.16602	0.767286	0.0451293	No	No	Yes	No
MEL-587761-TP-NB-SM-CN1ZV-SM-CJP7Q	0.00762575	0.101489	0.823636	0.0442834	No	No	Yes	No
MEL-650366-TP-NB-SM-CN221-SM-CJP7U	0.0281351	0.0947185	0.838958	0.000332314	No	No	Yes	No
MEL-682321-TP-NB-SM-CN21G-SM-CJP7S	3.21e-22	0.0474905	0.893494	0.046149	No	No	Yes	No
MEL-IPI_Pat02-TP-NB-SM-4DJZX-SM-4NFU4	0.0166873	0.123451	0.75924	0.0676859	No	No	Yes	No
MEL-IPI_Pat03-TP-NB-SM-4DJZY-SM-4NFU5	0.00225533	0.0150195	0.189523	0.787503	No	No	Yes	Yes
MEL-IPI_Pat04-TP-NB-SM-4DJZZ-SM-4NFU6	0	0.239669	0.403649	0.161075	No	Yes	Yes	No
MEL-IPI_Pat06-TP-NB-SM-4DK12-SM-4NFU8	0.0263497	0.0949091	0.812841	0.0144181	No	No	Yes	No
MEL-IPI_Pat07-TP-NB-SM-4DK13-SM-4NFU9	0	0.318951	0.438273	0.137739	No	Yes	Yes	No
MEL-IPI_Pat08-TP-NB-SM-4DK14-SM-4NFUA	0.00465296	0.0326856	0.940331	2.24e-128	No	No	Yes	No
MEL-IPI_Pat100-TP-NT-SM-53U2D-SM-53U4M	0.0468267	0.0547045	0.83906	0.0513561	No	No	Yes	No
MEL-IPI_Pat101-TP-NT-SM-4CU6O-SM-53U4N	0.1877	0.449752	0.250187	0.0801504	No	Yes	Yes	No
MEL-IPI_Pat103-TP-NT-SM-4CU6Q-SM-53U4P	0.00825458	0.00947717	0.958178	0.00361942	No	No	Yes	No
MEL-IPI_Pat104-TP-NT-SM-4CU6R-SM-53U4Q	0.385761	0.190294	0.39392	0.018311	Yes	No	Yes	No
MEL-IPI_Pat105-TP-NT-SM-4CU6S-SM-53U4R	0.0173578	0.0850315	0.776983	0.0864961	No	No	Yes	No
MEL-IPI_Pat106-TP-NT-SM-4CU6T-SM-4MGPK	0.637024	0.083816	0.0360391	0.0929375	Yes	No	No	No
MEL-IPI_Pat110-TP-NT-SM-4CU6X-SM-4MGPO	2.61e-298	0.00755631	0.991053	6.13e-24	No	No	Yes	No
MEL-IPI_Pat111-TP-NT-SM-4CU6Y-SM-4MGPP	7.94e-289	0.121497	0.832317	0.046186	No	Yes	Yes	No
MEL-IPI_Pat113-TP-NT-SM-53U2Q-SM-4MGPR	0.0326217	0.0956317	0.827324	1.88e-63	No	No	Yes	No
MEL-IPI_Pat115-TP-NT-SM-5X2QS-SM-5X2RA	0.153476	0.247329	0.405644	0.177297	No	No	Yes	No
MEL-IPI_Pat117-TP-NT-SM-5X2QU-SM-5X2RC	0.00703869	0.015055	0.922545	0.0546064	No	No	Yes	No
MEL-IPI_Pat118-TP-NT-SM-5X2QV-SM-5X2RD	0.0452391	0.0639324	0.714583	0.0585679	No	No	Yes	No
MEL-IPI_Pat119-TP-NT-SM-7459N-SM-7459Q	0.0238183	0.230367	0.652145	0.0695742	No	Yes	Yes	No
MEL-IPI_Pat11-TP-NB-SM-4DK17-SM-4NFUD	0.000381284	1.51e-225	0.952111	0.0475078	No	No	Yes	Yes
MEL-IPI_Pat121-TP-NT-SM-7459K-SM-5X2RG	0.271334	0.293605	0.188916	0.223697	Yes	Yes	No	No
MEL-IPI_Pat123-TP-NB-SM-5X2R1-SM-5VWHL	0.0294055	0.0564825	0.850012	0.0354357	No	No	Yes	No
MEL-IPI_Pat124-TP-NB-SM-7459L-SM-5VWHM	0.0155767	0.0525537	0.849759	0.04465	No	No	Yes	No
MEL-IPI_Pat126-TP-NB-SM-5X2R4-SM-5VWHO	0.0181607	0.14797	0.732245	0.0903583	No	No	Yes	No
MEL-IPI_Pat127-TP-NB-SM-5X2R5-SM-5VWHP	0.0836727	0.174933	0.636284	0.0684542	No	No	Yes	No
MEL-IPI_Pat128-TP-NB-SM-5X2R6-SM-5VWHQ	0.0303191	0.265051	0.585235	0.0701485	No	Yes	Yes	No
MEL-IPI_Pat129-TP-NT-SM-5X2R7-SM-5X2RI	0.122925	0.0442277	0.707072	0.075159	No	No	Yes	No
MEL-IPI_Pat12-TP-NB-SM-7459O-SM-4NFUE	0.0569324	0.0527191	0.884921	2.51e-142	No	No	Yes	No
MEL-IPI_Pat132-TP-NB-SM-5VWJA-SM-5VWHR	0	3.78e-94	0.0722886	0.925275	No	No	Yes	Yes
MEL-IPI_Pat133-TP-NB-SM-7A14Z-SM-5VWHS	0.0672113	0.39327	0.216696	0.136712	No	Yes	No	No
MEL-IPI_Pat134-TP-NB-SM-5VWJC-SM-5VWHT	0.014545	0.0343814	0.933824	0.000659151	No	No	Yes	No
MEL-IPI_Pat135-TP-NB-SM-7A152-SM-5VWHU	0.0338352	0.103468	0.708971	0.13877	No	No	Yes	No
MEL-IPI_Pat138-TP-NB-SM-7A155-SM-5VWHX	1.53e-10	0.0049601	0.148189	0.812429	No	No	Yes	Yes
MEL-IPI_Pat139-TP-NB-SM-5VWJH-SM-5VWHY	0.00895701	0	0.966287	0.0214538	No	No	Yes	No
MEL-IPI_Pat13-TP-NB-SM-4DK19-SM-4NFUF	0.0402234	0.127189	0.70357	0.104892	No	No	Yes	No
MEL-IPI_Pat140-TP-NB-SM-5VWJI-SM-5VWHZ	0.0214642	0.047793	0.901782	0.0175795	No	No	Yes	No
MEL-IPI_Pat143-TP-NB-SM-7A156-SM-5VWI3	0.0382262	0.090629	0.781254	0.0537593	No	Yes	Yes	No
MEL-IPI_Pat144-TP-NB-SM-7A157-SM-5VWI4	0.141652	0.0910502	0.681287	0.0623527	No	No	Yes	No
MEL-IPI_Pat147-TP-NB-SM-7A158-SM-5VWI7	0.0571011	0.0308211	0.824708	0.0859626	No	No	Yes	No
MEL-IPI_Pat148-TP-NB-SM-5VWJQ-SM-5VWI8	0.0202524	0.112956	0.853574	0.00229254	No	No	Yes	No
MEL-IPI_Pat14-TP-NB-SM-53U3C-SM-4NFUG	0.191752	0.514018	6.91691904177745e-323	0.271219	No	Yes	No	Yes
MEL-IPI_Pat151-TP-NB-SM-7A15A-SM-5VWIB	0.00504101	4.52e-05	0.0385526	0.907544	No	No	Yes	Yes
MEL-IPI_Pat157-TP-NB-SM-7A15B-SM-5VWIH	0.129054	0.23122	0.459221	0.166565	No	No	Yes	No
MEL-IPI_Pat159-TP-NB-SM-5VWK2-SM-5VWIJ	6.04e-258	0.0600278	0.899408	0.0348195	No	No	Yes	No
MEL-IPI_Pat15-TP-NB-SM-4DK1B-SM-4NFUH	6.48e-128	0.0972834	0.726154	0.105144	No	No	Yes	No
MEL-IPI_Pat160-TP-NB-SM-5VWK3-SM-5VWIK	0.115041	0.714839	7.90505033345994e-323	0.050976	No	Yes	No	No
MEL-IPI_Pat162-TP-NB-SM-7A15D-SM-5VWIM	0.386321	0.374564	5.6e-38	0.157289	Yes	Yes	No	No
MEL-IPI_Pat163-TP-NB-SM-5VWK6-SM-5VWIN	0.00300992	0.151382	0.521834	0.288911	No	No	Yes	Yes
MEL-IPI_Pat166-TP-NB-SM-7A15G-SM-5VWIQ	0.848842	1.48219693752374e-323	2.32e-129	0.151158	Yes	No	No	No
MEL-IPI_Pat167-TP-NB-SM-7A15H-SM-5VWIR	0.256176	0.36963	0.0640503	0.136515	Yes	Yes	No	No
MEL-IPI_Pat168-TP-NB-SM-5VOAX-SM-5VWIS	0.0377188	0.333144	0.559999	0.0556528	No	Yes	Yes	No
MEL-IPI_Pat16-TP-NT-SM-53U3E-SM-53U5B	0.00336514	0.0354813	0.946534	0.00819065	No	Yes	Yes	No
MEL-IPI_Pat170-TP-NB-SM-5VOAZ-SM-5VWIU	0.0207145	0.0939907	0.86056	0.000175089	No	No	Yes	No
MEL-IPI_Pat171-TP-NB-SM-7A15J-SM-5VWIV	1.53e-157	0.669549	2.47e-44	0.209447	No	Yes	No	No
MEL-IPI_Pat174-TP-NB-SM-5VOB4-SM-5VWIY	0.00406139	0.0169026	0.970432	0.00860449	No	No	Yes	No
MEL-IPI_Pat175-TP-NB-SM-7A15L-SM-5VWIZ	0.125558	0.28121	0.330853	0.216652	No	Yes	Yes	No
MEL-IPI_Pat17-TP-NB-SM-4DK1D-SM-4NFUJ	0.00684101	0.0459583	0.921365	4.11e-98	No	No	Yes	No
MEL-IPI_Pat18-TP-NT-SM-4DK1E-SM-53U5D	0.313145	0.432255	0.0104242	0.0952628	Yes	Yes	No	No
MEL-IPI_Pat21-TP-NT-SM-4DK1H-SM-53U5G	9.34e-103	0.00541399	0.96053	0.0309766	No	No	Yes	No
MEL-IPI_Pat24-TP-NT-SM-4DK1K-SM-53U5J	0.346504	0.356435	0.0404395	0.119026	Yes	Yes	No	No
MEL-IPI_Pat27-TP-NB-SM-4DK1N-SM-4NFUT	0.265767	0.281382	0.289102	0.132099	Yes	Yes	Yes	No
MEL-IPI_Pat32-TP-NT-SM-53U3T-SM-53U67	0.0333937	0.0353035	0.901932	0.0124618	No	No	Yes	No
MEL-IPI_Pat39-TP-NB-SM-4DK1Z-SM-4NFV6	0.198352	0.236096	0.486436	0.0330345	No	No	Yes	No
MEL-IPI_Pat41-TP-NT-SM-4DK22-SM-53U5O	0.0282691	0.0096593	0.938636	0.0163131	No	No	Yes	No
MEL-IPI_Pat43-TP-NB-SM-4DK24-SM-4NFVA	0.16087	0.157083	0.290115	0.11474	No	No	Yes	No
MEL-IPI_Pat45-TP-NT-SM-4DK26-SM-53U5R	0.00946383	5.72e-150	0.97334	0.0118582	No	No	Yes	No
MEL-IPI_Pat46-TP-NT-SM-53U48-SM-53U5S	0.0783426	0.0919891	0.754886	0.0603185	No	No	Yes	No
MEL-IPI_Pat47-TP-NT-SM-4DK28-SM-53U5U	0.035524	0.160213	0.689143	0.0568168	No	No	Yes	No
MEL-IPI_Pat49-TP-NT-SM-4DK2A-SM-53U5W	0.0132942	0.0210077	0.925448	0.0370783	No	No	Yes	No
MEL-IPI_Pat50-TP-NT-SM-53U69-SM-53U5X	0.0183213	0.0138075	0.881024	0.0688789	No	No	Yes	No
MEL-IPI_Pat52-TP-NT-SM-4DK2D-SM-53U5Z	0	0.0788044	0.91769	4.12e-105	No	No	Yes	No
MEL-IPI_Pat54-TP-NB-SM-4DK2F-SM-4NFVL	0.00747471	0.0172154	0.913907	0.0568724	No	No	Yes	No
MEL-IPI_Pat55-TP-NB-SM-4DK2G-SM-4NFVM	0.0231216	0.08329	0.779309	0.09434	No	No	Yes	No
MEL-IPI_Pat56-TP-NB-SM-4DK2H-SM-4NFVN	0.150186	0.447166	0.0566931	0.119642	No	Yes	No	No
MEL-IPI_Pat57-TP-NB-SM-4DK2I-SM-4NFVO	0.158722	0.268493	0.518804	0.0539807	No	Yes	Yes	No
MEL-IPI_Pat58-TP-NB-SM-4DK2J-SM-4NFVP	0	2.02e-277	0.0737895	0.897469	No	No	Yes	Yes
MEL-IPI_Pat59-TP-NB-SM-4DK2K-SM-4NFVQ	0.0264314	0.0260163	0.830833	0.116719	No	No	Yes	No
MEL-IPI_Pat60-TP-NB-SM-4DK2L-SM-4NFVR	3.49e-12	0.022479	0.903626	0.0571246	No	No	Yes	No
MEL-IPI_Pat61-TP-NB-SM-4DK2M-SM-4NFVS	0.0866673	0.429131	0.172084	0.0961317	No	Yes	No	No
MEL-IPI_Pat62-TP-NB-SM-4DK2N-SM-4NFVT	0.00452416	0.0183508	0.650897	0.308681	No	No	Yes	Yes
MEL-IPI_Pat64-TP-NB-SM-4DK2P-SM-4NFVV	0.00139488	0.0651718	0.919702	0.00824928	No	No	Yes	No
MEL-IPI_Pat66-TP-NB-SM-4DK2R-SM-4NFVX	0.0109659	0.0835306	0.88191	0.0103047	No	No	Yes	No
MEL-IPI_Pat67-TP-NB-SM-4DK2S-SM-4NFVY	0.113848	0.413884	0.209352	7.44e-137	No	Yes	No	No
MEL-IPI_Pat71-TP-NB-SM-4DK2W-SM-4NFW3	0.00213698	0.0101609	0.954185	0.0335167	No	No	Yes	No
MEL-IPI_Pat73-TP-NB-SM-4DK2Y-SM-4NFW5	0.0113949	0.0400195	0.773352	0.0386572	No	No	Yes	No
MEL-IPI_Pat74-TP-NB-SM-4DK2Z-SM-4NFW6	0.0181208	0.0166566	0.906945	0.0487198	No	No	Yes	No
MEL-IPI_Pat76-TP-NB-SM-4DK32-SM-4NFW8	0.0480865	0.0692329	0.805047	0.0776339	No	No	Yes	No
MEL-IPI_Pat77-TP-NT-SM-4DK33-SM-53U63	0.0103374	0.0357273	0.902413	0.0437464	No	No	Yes	No
MEL-IPI_Pat79-TP-NB-SM-53U2S-SM-4NFWB	0.034582	0.00834187	0.953468	3.33e-48	No	No	Yes	No
MEL-IPI_Pat80-TP-NT-SM-4DK36-SM-53U53	0.0307001	0.240029	0.054273	0.422598	No	No	No	Yes
MEL-IPI_Pat81-TP-NB-SM-4DK37-SM-4NFWD	0.103586	0.65732	0.184612	7.03e-134	No	Yes	No	No
MEL-IPI_Pat82-TP-NT-SM-4DK38-SM-53U55	0.016988	0.0556246	0.747652	0.0897293	No	No	Yes	No
MEL-IPI_Pat83-TP-NT-SM-53U2W-SM-53U56	0.213008	0.168664	0.589872	1.48219693752374e-323	No	No	Yes	No
MEL-IPI_Pat85-TP-NB-SM-53U2Y-SM-4NFWH	0.016623	0.0711082	0.887408	2.23e-12	No	No	Yes	No
MEL-IPI_Pat86-TP-NT-SM-4DK3C-SM-53U59	0.129463	0.165179	0.469289	0.158513	No	No	Yes	No
MEL-IPI_Pat87-TP-NT-SM-4DK3D-SM-53U5A	0.175015	0.539684	3.95252516672997e-323	0.187025	No	Yes	No	No
MEL-IPI_Pat90-TP-NB-SM-4DK3G-SM-4NFWM	0.10779	0.0150039	0.863225	5.54e-83	No	No	Yes	No
MEL-IPI_Pat98-TP-NT-SM-4CU6L-SM-53U4K	0.364128	0.413226	1.16e-48	0.0961028	Yes	Yes	No	No
MEL-IPI_Pat99-TP-NT-SM-4CU6M-SM-53U4L	0.414674	0.490291	1.35e-138	0.0950353	Yes	Yes	No	No
NR1867_T_N	0.0427038	0.685499	0.0604954	0.0521443	No	Yes	No	No
NR2137_T_N	0.00394181	2.07e-275	0.941765	0.0487286	No	No	Yes	No
NR3549_T_N	0.0023527	0.0608357	0.918058	1.56e-37	No	No	Yes	No
NR4018_T_N	0.00394853	0.061122	0.805798	0.090103	No	No	Yes	No
NR4045_T_N	0.00796342	0.0152489	0.930446	0.042986	No	No	Yes	No
NR4083_T_N	4.98e-168	0.0286717	0.930605	0.0322989	No	No	Yes	No
NR4631_T_N	2.97e-22	9.67e-77	0.989146	1.66e-74	No	No	Yes	No
NR4810_T_N	0.007446	0.0304065	0.870641	0.0500702	No	No	Yes	No
NR4949_T_N	3.44e-301	0.0884457	0.803674	0.0740523	No	No	Yes	No
NR8815_T_N	7.04e-263	0.00438623	0.957677	0.0258471	No	No	Yes	No
NR9445_T_N	0.00917399	0.0633501	0.803656	0.12138	No	No	Yes	No
NR9449_T_N	0.00204986	0.0690116	0.859136	0.0101304	No	No	Yes	No
NR9521_T_N	0.000436496	0.0285543	0.947457	0.0220007	No	No	Yes	No
NR9705_T_N	0.167176	0.278514	6.91691904177745e-323	0.117674	No	Yes	No	No
NR9765_T_N	0.0390665	0.182172	0.65423	0.0849831	No	No	Yes	No
Patient1	0.0535655	0.726446	0.119869	1.42e-59	No	Yes	No	No
Patient10	0.0733759	0.397605	0.192623	0.110734	No	Yes	No	No
Patient100	4.94065645841247e-324	0.171435	0.328285	0.092232	No	No	Yes	No
Patient102	0	0.0842279	0.406299	0.0351498	No	No	Yes	No
Patient104	0.0438119	0.672899	0.138195	0.044557	No	Yes	No	No
Patient105	8.89e-112	0.191834	0.325743	3.55e-26	No	No	Yes	No
Patient106	0.0406966	0.0720433	0.520558	0.0850956	No	No	Yes	No
Patient107	0.0602359	0.17311	0.31279	0.120342	No	No	Yes	No
Patient108	1.91e-230	0.536684	0.161627	1.1e-134	No	Yes	No	No
Patient11	0.0107454	0.35353	0.132634	0.0826582	No	Yes	No	No
Patient110	1.61e-219	0.0301757	0.453132	2.95e-124	No	No	Yes	No
Patient112	4.94065645841247e-324	0.0463772	0.450324	1.11e-17	No	No	Yes	No
Patient116	0	0.0721617	0.494668	1.8e-116	No	No	Yes	No
Patient117	0.0193036	0.73432	0.0109178	0	No	Yes	No	No
Patient118	0.0202094	0.0915425	0.478897	0.0170235	No	No	Yes	No
Patient119	1.05e-11	0.470119	0.245463	2.66e-200	No	Yes	No	No
Patient120	0	0.0361343	0.462336	0.00141465	No	No	Yes	No
Patient121	0.00190174	0.0716628	0.47492	0.0197198	No	No	Yes	No
Patient125	0.160104	0.280303	0.133559	0.0576309	No	Yes	No	No
Patient126	2.09e-111	0.102484	0.432046	0.0164791	No	No	Yes	No
Patient127	5.86e-71	0.0693484	0.458435	0.0614389	No	No	Yes	No
Patient13	0	0.0266273	0.488457	0.0230092	No	No	Yes	No
Patient130	0.0838864	0.0577247	0.446129	2.07e-86	No	No	Yes	No
Patient131	2.18e-202	0.0850259	0.474191	1.82e-34	No	No	Yes	No
Patient132	2.96e-74	0.0177458	0.502226	0.00824851	No	No	Yes	No
Patient133	7.13878015382653e-315	0.0357805	0.393314	0.108775	No	No	Yes	No
Patient134	1.46e-191	0.0867839	0.326472	0.0139384	No	No	Yes	No
Patient135	1.35e-248	0.0483758	0.443728	0.0307539	No	No	Yes	No
Patient136	0.0187377	0.061524	0.461793	2.18e-25	No	No	Yes	No
Patient137	0	0.0430032	0.43135	0.000910674	No	No	Yes	No
Patient14	0.0728071	0.474255	0.123229	1.5e-22	No	Yes	No	No
Patient140	2.13e-116	0.0527758	0.472953	7.87e-07	No	Yes	Yes	No
Patient141	2.6e-190	0.114069	0.38542	0.00561414	No	No	Yes	No
Patient142	0.099211	0.349508	0.158929	2.96439387504748e-323	No	Yes	No	No
Patient143	2.67e-20	0.125903	0.418802	0.0384438	No	No	Yes	No
Patient144	2.38e-143	0.0524921	0.468001	2.26e-15	No	No	Yes	No
Patient145	4.97e-208	0.076789	0.497317	0.0150331	No	No	Yes	No
Patient146	3.33e-206	0.0541187	0.414732	0.0446061	No	No	Yes	No
Patient147	2.24e-79	0.0414325	0.452857	4.14e-192	No	No	Yes	No
Patient148	5.04e-90	0.090755	0.418757	5.89e-11	No	No	Yes	No
Patient149	2.76e-05	0.0536569	0.41587	6.49e-180	No	No	Yes	No
Patient15	1.2e-21	0.318956	0.294911	0.0724382	No	Yes	Yes	No
Patient150	0.360014	0.289757	0.323784	6.91691904177745e-323	Yes	Yes	Yes	No
Patient154	0.0332318	0.0714498	0.502955	0.118828	No	No	Yes	No
Patient155	2.05e-251	0.0593934	0.451877	0.0322905	No	No	Yes	No
Patient156	0.0206775	0.0785551	0.523194	1.43e-37	No	No	Yes	No
Patient157	0.0049398	0.0346883	0.478456	0.0186085	No	No	Yes	No
Patient158	0.0553747	0.00939007	8.79e-246	0.685801	Yes	No	No	Yes
Patient159	0.126816	0.596626	6.4228533959362e-323	0.264322	No	Yes	No	Yes
Patient162	2.14e-179	0.0198837	0.49402	2.65e-43	No	No	Yes	No
Patient163	0.00714227	0.0320496	0.54249	0.024327	No	No	Yes	No
Patient165	0.0043742	0.0365624	0.513813	5.55e-20	No	No	Yes	No
Patient166	0.145613	0.722367	2.32e-50	0	No	Yes	No	No
Patient167	0	0.804096	6.91691904177745e-323	0.100159	No	Yes	No	No
Patient168	9.88131291682493e-324	0.0320277	0.296904	0.0321434	No	No	Yes	No
Patient169	0	0.0137896	0.481064	0.000109517	No	No	Yes	No
Patient17	2.09218652011274e-313	0.116249	0.40507	0.0298131	No	No	Yes	No
Patient170	0.126461	0.490832	0.0414873	0.160298	No	Yes	No	No
Patient172	1.35e-227	0.0442506	0.427849	0.0223415	No	No	Yes	No
Patient173	0.0634626	0.507883	0.14208	0.0220412	No	Yes	No	No
Patient179	2.78e-54	0.0824672	0.455052	0.010307	No	No	Yes	No
Patient18	0.0104118	0.0676077	0.443125	2.18e-104	No	No	Yes	No
Patient180	3.94e-266	0.0249855	0.519916	5.78e-05	No	No	Yes	No
Patient181	3.49e-84	0.120859	0.500698	9.26e-215	No	No	Yes	No
Patient182	4.99e-167	0.0926115	0.340512	0.0549746	No	No	Yes	No
Patient183	5.73e-297	0.0240178	0.41499	0.00424675	No	No	Yes	No
Patient184	0.0166911	0.0448155	0.483069	4.11e-92	No	No	Yes	No
Patient185	0.0193125	0.0674434	0.363483	0.056807	No	No	Yes	No
Patient187	0.0528197	0.0902389	0.517287	0.0623293	No	No	Yes	No
Patient188	0	0.303899	0.414528	0.11197	No	Yes	Yes	No
Patient189	1.98e-24	0.651304	0.136248	1.08e-72	No	Yes	No	No
Patient191	9.73e-200	3.69e-78	0.498242	9.35e-32	No	No	Yes	No
Patient192	3.75e-180	0.0377138	0.449061	0.0330607	No	No	Yes	No
Patient193	1.74e-42	0.0421155	0.48353	2.17e-35	No	No	Yes	No
Patient195	2.22e-161	0.0626002	0.450211	3.63e-37	No	Yes	Yes	No
Patient196	1.71e-284	0.00759303	0.479692	0.017876	No	No	Yes	No
Patient197	0.0856166	0.388098	0.1295	0.119095	No	Yes	No	No
Patient20	3.72e-278	0.0489142	0.412318	0.0806048	No	No	Yes	No
Patient200	0.0610995	0.0505712	0.256184	0.295674	No	No	Yes	Yes
Patient201	0.0707536	0.555722	0.193662	0.124884	No	Yes	No	No
Patient203	2.18e-184	0.706502	0.188267	7.1e-84	No	Yes	No	No
Patient204	2.97e-149	0.0460169	0.466601	0.0172983	No	No	Yes	No
Patient205	8.33e-118	0.0342414	0.493015	0.00341559	No	No	Yes	No
Patient206	9.89e-34	0	0.486125	6.19e-30	No	No	Yes	No
Patient21	2.04e-50	0.858718	2.96439387504748e-323	0.0993423	No	Yes	No	No
Patient22	0.0477477	0.526703	0.121989	0.0611443	No	Yes	No	No
Patient23	0	0.238606	0.255402	0.125327	No	No	Yes	No
Patient24	1.11e-130	0.111901	0.341296	0.031186	No	No	Yes	No
Patient25	1.95e-290	0.0397431	0.348256	0.114345	No	No	Yes	No
Patient27	0.0194844	0.0861535	0.421609	0.0798693	No	No	Yes	No
Patient30	0.0748476	0.168513	0.423049	0.0410447	No	No	Yes	No
Patient31	0	0.449543	0.2668	0.0682141	No	Yes	Yes	No
Patient32	0	0.0345464	0.463877	0.00104108	No	No	Yes	No
Patient33	6.27e-171	0.504189	2.01e-276	0.442886	No	Yes	No	Yes
Patient34	0	0.720622	2.07507571253324e-322	0.108227	No	Yes	No	No
Patient35	9.88131291682493e-324	0.215536	0.417777	5.02e-68	No	No	Yes	No
Patient36	7.38e-153	0.0712249	0.408299	8.29e-51	No	No	Yes	No
Patient37	8.08e-33	0.685804	6.14e-112	0.0215214	No	Yes	No	No
Patient38	0.135335	0.346912	0.485092	0.0326604	No	Yes	Yes	No
Patient39	0	0.811679	0.0426907	4.44e-84	No	Yes	No	No
Patient4	2.27432053426835e-312	0.0168238	0.486649	1.56e-147	No	No	Yes	No
Patient40	0.0440141	3.72e-306	9.42e-222	0.668767	Yes	No	No	Yes
Patient41	2.74e-160	8.84e-257	0.49426	6.66e-52	No	No	Yes	No
Patient42	6.91e-189	0.0622046	0.439725	0.0272354	No	No	Yes	No
Patient43	0.101856	0.608507	0.132467	0.0870562	No	Yes	No	No
Patient44	0	0.696258	4.29e-24	0.138713	No	Yes	No	No
Patient45	8.94e-104	0.107819	0.414366	7.62e-13	No	No	Yes	No
Patient46	6.26e-156	0.0335758	0.473645	0.0351966	No	No	Yes	No
Patient47	0.00474785	0.0267931	0.48732	0.0172183	No	No	Yes	No
Patient48	0.00797544	0.725108	0.0719677	2.43e-13	No	Yes	No	No
Patient49	0.0506029	0.0010214	4.94065645841247e-324	0.696432	No	No	No	Yes
Patient50	0	0.100666	0.477241	1.83e-32	No	No	Yes	No
Patient51	1.81e-183	0.0163832	0.474789	2.71e-07	No	No	Yes	No
Patient54	0.0120601	0.248296	0.297488	0.14621	No	No	Yes	No
Patient55	3.03e-99	0.0345988	0.486698	2.68e-43	No	No	Yes	No
Patient56	0.0655102	0.507375	2.72e-205	0.288178	No	Yes	No	Yes
Patient58	0.027557	0.216413	0.352017	1.42e-170	No	No	Yes	No
Patient59	0	0.0443217	0.395018	0.0551743	No	No	Yes	No
Patient6	0.060306	0.0138604	5.86e-258	0.691611	No	No	No	Yes
Patient60	0	0.0643286	0.41127	4.09e-75	No	No	Yes	No
Patient61	9.39e-224	0.010517	0.513719	9.19e-43	No	No	Yes	No
Patient62	7.34e-126	0.011447	0.497106	1.49e-81	No	No	Yes	No
Patient63	0.0694156	0.462975	0.152063	0.18729	No	Yes	No	No
Patient67	0.123003	0.458898	0.258653	1.97e-97	No	Yes	Yes	No
Patient7	0.11489	0.549862	0.181259	0.0169764	No	Yes	No	No
Patient72	0.0357285	0.146543	0.290212	0.0723649	No	No	Yes	No
Patient73	0.045529	0.340859	0.294056	0.0225544	No	Yes	Yes	No
Patient75	0.00538751	0.0315843	0.491352	6.82e-06	No	No	Yes	No
Patient77	0.0316153	0.0398196	0.409444	2.33e-21	No	No	Yes	No
Patient78	0.130696	0.521321	8.91e-75	0.185526	No	Yes	No	No
Patient79	8.62e-134	0.0912145	0.310141	0.173856	No	No	Yes	No
Patient8	4.94065645841247e-324	0.0549808	0.49325	0.0275466	No	No	Yes	No
Patient80	4.57e-199	0.645664	0.0727922	0.0460435	No	Yes	No	No
Patient82	2.36e-193	0.00863746	0.467396	0.00835522	No	No	Yes	No
Patient83	7.45e-241	0.122373	0.306886	0.0795128	No	No	Yes	No
Patient84	0.10799	0.682886	3.04e-158	0.07301	No	Yes	No	No
Patient86	0.025156	0.0540243	0.398538	1.15e-08	No	No	Yes	No
Patient87	0.0323602	0.521008	0.257006	0.0912781	No	Yes	Yes	No
Patient88	1.97626258336499e-323	0.571274	8.37e-127	0.104704	No	Yes	No	No
Patient9	4.84e-213	0.112928	0.375328	0.0521485	No	No	Yes	No
Patient94	4.94065645841247e-324	0.0468521	0.483721	1.83e-91	No	No	Yes	No
Patient96	1.62e-38	0.0353457	0.502196	1.78e-65	No	No	Yes	No
Patient98	1.11e-118	0.0731798	0.399833	3.19e-35	No	No	Yes	No
Patient99	0.00307356	0.0623663	0.47566	0.0052127	No	No	Yes	No
PR12117_T_N	0.00289294	0.0206438	0.919459	0.046108	No	No	Yes	No
PR4035_T_N	0	0.0447413	0.894825	0.0290711	No	No	Yes	No
PR4046_T_N	0.0179224	0.120274	0.797534	0.0642705	No	No	Yes	No
PR4077_T_N	6.11e-37	6.85e-188	0.980322	0.0149626	No	No	Yes	No
PR4091_T_N	0.00747536	0.0341419	0.890775	0.0422603	No	No	Yes	No
PR4092_T_N	2.21e-280	1.3e-251	0.136034	0.847464	No	No	Yes	Yes
pt0095	1e-193	0.0646571	0.894937	0.0265466	No	No	Yes	No
pt0167	0.009086	0.0883125	0.874239	0.00376384	No	No	Yes	No
pt0244	0.00609715	5.93e-53	0.896578	0.0816927	No	No	Yes	No
pt0346	0.000741959	0.0665305	0.894013	1.66e-17	No	No	Yes	No
pt03803	0.31819	0.108381	0.320262	0.161871	Yes	No	Yes	No
pt04885	0.00120952	0.05482	0.939522	8.29e-40	No	No	Yes	No
pt06670	0.00623667	0.136617	0.743415	0.0806805	No	No	Yes	No
Pt1	0	0.00981103	0.96605	0.0177886	No	No	Yes	No
Pt10	3.29e-110	0.159859	0.795031	0.00851796	No	No	Yes	No
pt100	1.85e-281	0.0185206	0.147663	0.830771	No	No	No	Yes
pt101	0	0.305955	0.479112	0.066625	No	Yes	Yes	No
pt102	0.0027587	0.0737382	0.871762	7.98e-77	No	No	Yes	No
pt103	0	0.328835	0.461703	0.122465	No	Yes	Yes	No
pt104	0.00880661	0.0496206	0.909955	8.69e-65	No	No	Yes	No
pt105	2.22e-169	0.0887222	0.813657	0.0874794	No	No	Yes	No
pt106	0.123473	0.405511	0.380285	1.15e-97	No	Yes	Yes	No
pt107	0	0.0093635	0.982569	2.2e-51	No	No	Yes	No
pt108	0.209392	0.0438313	0.653565	0.00207993	No	No	Yes	No
pt109	0.0233178	0.0656482	0.861711	0.0133833	No	No	Yes	No
Pt11	2.12e-180	0.147066	0.829461	2.3e-81	No	No	Yes	No
pt110	0.461111	9.38724727098368e-323	3.35964639172048e-322	3.82e-57	Yes	No	No	No
pt111	0.0230849	0.0702493	0.854044	0.0310851	No	No	Yes	No
pt112	1.3e-280	7.1e-135	0.948472	0.0515278	No	No	Yes	No
pt1120	0.00736453	0.079016	0.871329	0.0371159	No	No	Yes	No
pt11217	0.0055945	0.0439666	0.889127	0.0507235	No	No	Yes	No
pt113	0	0.0216464	0.976889	1.53e-65	No	Yes	Yes	No
pt114	1.53e-82	0.115077	0.857586	2.25e-42	No	No	Yes	No
pt115	0.132216	0.304436	0.351697	0.180075	No	Yes	Yes	No
pt116	0.00465384	0.0145982	0.944278	0.0364703	No	No	Yes	No
pt117	0.013206	0.0793025	0.83235	3.6e-68	No	No	Yes	No
pt118	0	0.232431	0.67798	0.0590552	No	No	Yes	No
pt119	0.276902	0.277995	0.218531	0.147781	Yes	Yes	No	No
Pt12	0.0770064	0.28096	0.421539	0.159925	No	Yes	Yes	No
pt120	0.00366277	0.0795558	0.852815	0.0489168	No	No	Yes	No
pt121	0	0.0502858	0.894798	0.0154561	No	No	Yes	No
pt122	1.95e-217	0.180338	0.756905	0.0627569	No	No	Yes	No
pt123	0.00650649	0.158095	0.75091	0.0632676	No	No	Yes	No
pt124	2.47e-84	0.399974	0.581882	1.62e-79	No	Yes	Yes	No
pt125	0.0542159	0.0863395	0.700063	0.0736935	No	No	Yes	No
pt126	3.68041436213148e-316	0.14515	0.775196	0.0796537	No	No	Yes	No
pt127	0.0172838	0.0631232	0.806463	0.105389	No	No	Yes	No
pt128	0.089089	0.240333	0.670578	1.4e-92	No	No	Yes	No
pt129	0	0.00303836	0.0882832	0.908678	No	No	Yes	Yes
pt12A	0.0772893	0.0676498	0.77736	0.066225	No	No	Yes	No
Pt13	0.00155038	9.87e-17	0.930322	0.0643857	No	No	Yes	No
pt130	2.19e-187	0.438805	0.316083	0.099511	No	Yes	Yes	No
pt131	0.0843911	0.0787407	0.672858	0.128626	No	No	Yes	No
pt132	1.49e-241	0.00561963	0.164702	0.798536	No	No	Yes	Yes
pt133	0	0	0.980227	0.0176627	No	No	Yes	No
pt134	0.0539324	0.678417	5.92878775009496e-323	0.208639	No	Yes	No	No
pt135	8.79e-161	0.0546894	0.916672	0.0286368	No	No	Yes	No
pt136	0	0.114341	0.808261	0.027567	No	No	Yes	No
pt137	0.00383603	0.054863	0.85248	0.0865719	No	No	Yes	No
pt138	0.0182746	0.234427	0.747298	1.28e-53	No	No	Yes	No
pt139	0	0.0864537	0.771834	0.0755106	No	No	Yes	No
Pt14	0	0.0196809	0.954629	0.0165652	No	No	Yes	No
pt140	2.17e-136	0.00386816	0.0753591	0.893517	No	No	Yes	Yes
pt141	0.0827602	0.25795	0.553623	0.0788007	No	Yes	Yes	No
pt142	5.89e-07	0.144264	0.754663	0.0793054	No	No	Yes	No
pt143	0	0.0579619	0.938222	4.39e-65	No	Yes	Yes	No
pt144	0.0501754	0.856442	1.96e-193	0.0371716	No	Yes	No	No
pt145	0.331252	0.514937	0.0396207	0.0625772	Yes	Yes	No	No
pt146	0	0.168323	0.528822	0.279151	No	No	Yes	Yes
pt147	0.163812	0.497769	0.15063	0.0761581	No	Yes	No	No
pt148	0.574723	0.148566	9.69e-191	0.276711	Yes	No	No	Yes
pt149	3.38e-110	0.607414	0.230409	0.0778571	No	Yes	No	No
pt1494	0.00691732	0.0278698	0.896462	0.0667613	No	No	Yes	No
Pt15	9.72e-202	0.0209092	0.921635	0.0516651	No	No	Yes	No
pt150	0	0.380207	0.541905	0.0551511	No	Yes	Yes	No
pt1509	0.00656493	0.0178602	0.973672	8.29e-34	No	No	Yes	No
pt151	0	0.0595727	0.906562	1.24e-114	No	No	Yes	No
pt152	0.0108074	0.141193	0.842017	1.54e-101	No	No	Yes	No
pt153	0.00295461	0.684254	1.51e-54	0.206632	No	Yes	No	No
pt154	0.00899008	0.0304449	0.947908	0.0126569	No	No	Yes	No
pt155	0.0245841	0.355651	0.441957	0.117024	No	Yes	Yes	No
pt156	0.295303	0.509424	0.0697694	3.95252516672997e-323	Yes	Yes	No	No
pt157	0.00820524	3.85e-78	0.947542	0.0163475	No	No	Yes	No
pt158	0	0.0179531	0.961241	0.0191967	No	No	Yes	No
pt159	0.245452	0.520248	0.0627565	0.0800277	No	Yes	No	No
pt15C	0.13047	0.144063	0.457398	0.210131	Yes	Yes	Yes	Yes
Pt16	0.00494527	0.0318415	0.941112	0.0132548	No	No	Yes	No
pt160	0.231083	0.347324	0.0821981	0.0646009	No	Yes	No	No
pt161	0.00902179	0.415373	0.575605	4.44659081257122e-323	No	Yes	Yes	No
pt162	0.00771062	0.00701462	0.0440607	0.912204	No	No	No	Yes
pt163	0	0.0416936	0.734358	0.0638866	No	No	Yes	No
pt164	0.00662736	0.0385693	0.924714	0.00496758	No	No	Yes	No
pt165	0.0722158	1.13635098543487e-322	0.893912	0.0338717	No	No	Yes	No
pt1650	0.173332	0.66422	0	0.039944	No	Yes	No	No
pt166	0	0.669631	6.73e-164	0.330369	No	Yes	No	Yes
pt167	8.95e-68	0.167332	0.535331	0.195043	No	No	Yes	No
pt168	0.00464064	0.00355187	0.0601005	0.90506	No	No	Yes	Yes
pt169	0.0801791	0.395453	0.436409	0.0404908	No	Yes	Yes	No
pt16C	0.117469	0.146765	0.106192	0.249941	No	Yes	No	Yes
pt16D	0.133674	0.26729	0.120015	0.238376	Yes	Yes	No	Yes
Pt17	0.00377361	0.044446	0.929904	0.00833706	No	No	Yes	No
pt170	0	0.266405	0.503436	0.0832964	No	Yes	Yes	No
pt171	0	6.95e-24	0.988662	1.81e-141	No	No	Yes	No
pt172	0.0362259	0.187604	0.32151	0.0544712	No	No	Yes	No
pt173	0.0169116	0.120639	0.788807	0.0736428	No	No	Yes	No
pt174	0.00322932	1.56e-49	0.969821	0.02695	No	No	Yes	No
pt175	0.00651853	0.115409	0.843716	0.0182477	No	No	Yes	No
pt176	0.0310052	0.231531	0.682404	0.0223691	No	No	Yes	No
pt177	0.000999295	0.0295984	0.914162	0.0552399	No	No	Yes	No
pt178	0	0.0190769	0.910643	0.057158	No	No	Yes	No
pt179	0	0.0293067	0.897551	0.0663713	No	No	Yes	No
Pt18	0.013738	0.050217	0.922299	0.00422757	No	No	Yes	No
pt180	1.03e-91	0.0988073	0.742752	0.138203	No	No	Yes	No
pt181	0.142414	0.510087	0.100186	0.144524	No	Yes	No	No
pt182	0.0218584	0.359771	0.546482	0.071888	No	Yes	Yes	No
pt183	0	0.0016721	0.0853877	0.876723	No	No	Yes	Yes
pt184	3.42e-248	0.0185915	0.881187	0.100221	No	No	Yes	No
pt185	0	0.0288753	0.917902	0.0410657	No	No	Yes	No
pt186	4.86e-200	0.0357964	0.773127	0.182646	No	No	Yes	Yes
pt1867	0.105657	0.730979	7.41e-254	0.0957272	No	Yes	No	No
pt187	0.0121422	0.0892237	0.895893	4.69e-109	No	No	Yes	No
pt188	0	0.0868406	0.89151	0.0157844	No	No	Yes	No
pt189	0.00406978	0.0883125	0.887205	3.83e-10	No	No	Yes	No
pt18A	0.0135611	0.486005	0.109919	0.110571	No	Yes	No	No
pt18C	0.00724493	0.532729	0.104137	0.150337	No	Yes	No	No
Pt19	1.02e-302	0.027467	0.946313	0.00304494	No	No	Yes	No
pt190	4.56e-62	0.557635	0.251881	3.15e-49	No	Yes	Yes	No
pt191	0.0531857	4.06e-188	0.929297	6.21e-230	No	No	Yes	No
pt192	0	0.00646389	0.95593	0.0376065	No	No	Yes	No
pt193	0.00355577	0.0662535	0.707398	0.0862965	No	No	Yes	No
pt194	0.00556852	0.0243081	0.90665	0.0517727	No	No	Yes	No
pt195	0.0193773	0.120708	0.852768	0.00714625	No	No	Yes	No
pt196	0	0.0270553	0.937589	0.0300557	No	No	Yes	No
pt197	0	0.454342	0.545658	7.90505033345994e-323	No	Yes	Yes	No
pt198	0.00476113	2.76e-113	0.981699	1.91e-132	No	No	Yes	No
pt199	0.0138308	0.233866	0.0239642	0.458175	No	No	No	Yes
pt19D	0.114694	0.290762	0.43254	0.0671952	No	Yes	Yes	No
pt1D	0.0407291	0.307317	0.409083	0.185577	No	Yes	Yes	No
Pt2	0.00127284	0.0197143	0.960847	0.0172478	No	No	Yes	No
Pt20	0	0.0793509	0.8546	0.0498727	No	No	Yes	No
pt200	0.0937982	0.74902	0.115743	0.0141287	No	Yes	No	No
pt201	0.00489307	0.0158023	0.782012	0.106887	No	No	Yes	No
pt202	0.0616243	0.179465	0.758911	5.7e-194	No	No	Yes	No
pt203	3.38e-79	0.0767661	0.892248	0.012644	No	No	Yes	No
pt204	0.00804351	0.137259	0.664428	0.0845157	No	No	Yes	No
pt205	0	0.0213205	0.967252	1.79e-71	No	No	Yes	No
pt2051	0.109874	0.255328	0.145353	0.204307	No	Yes	No	No
pt2056	4.94065645841247e-324	0.0965957	0.733069	0.115703	No	No	Yes	No
pt2057	0.0486769	0.0933418	0.857981	3.14e-194	No	No	Yes	No
pt206	0.0485183	0.040316	0.896291	2.89e-237	No	No	Yes	No
pt207	0.0498269	0.498085	0.176277	0.12658	No	Yes	No	No
pt208	0.214189	0.491018	0.0108055	0.124183	No	Yes	No	No
pt20A	0.00143153	0.0298305	0.908001	0.0547176	No	No	Yes	Yes
pt20E	0.00325961	0.0301472	0.907556	0.0513091	No	No	Yes	Yes
Pt21	0.0194196	0.0468659	0.859108	0.0613547	No	No	Yes	No
pt211	0.0109262	0.0971149	0.849472	0.00208129	No	No	Yes	No
pt212	4.21e-282	0.2428	0.605923	0.0983519	No	No	Yes	No
pt213	0.146053	0.54201	0.16084	0.151097	No	Yes	No	No
pt2137	7.19e-186	0.00566972	0.91672	0.0690934	No	No	Yes	No
pt215	1.3e-184	0.0554558	0.912652	0.0193218	No	No	Yes	No
pt216	0.00696459	0.306555	0.647727	0.014937	No	Yes	Yes	No
pt217	0.00382952	0.0572972	0.917174	0.013706	No	No	Yes	No
pt218	0.0272755	0.641281	0.103894	0.0341122	No	Yes	No	No
pt219	0.00680265	0.0782824	0.914915	5.4e-271	No	No	Yes	No
pt21C	0.0106088	0.0553836	0.920057	0.01296	No	No	Yes	No
Pt22	0	0.0557878	0.892382	3.86e-223	No	No	Yes	No
pt221	0.0112561	0.128048	0.845257	6.76e-175	No	No	Yes	No
pt225	0.0990915	0.710809	1.29e-42	0.0882495	No	Yes	No	No
pt226	0.00939982	0.165627	0.812897	9.3e-159	No	No	Yes	No
pt22640	0.00261288	0.0362733	0.961114	4.18e-35	No	No	Yes	No
pt22A	2.4e-153	0.934597	0.0239939	0.0315039	No	Yes	No	No
pt22B	0.0817807	0.396435	3.86e-171	0.327079	No	Yes	No	Yes
Pt23	0.0112317	0.0438641	0.858411	0.0620057	No	No	Yes	No
pt231	0	0.0505206	0.913294	0.00588011	No	No	Yes	No
pt232	0	0	0	1	No	No	No	Yes
pt233	0.0196957	0.120563	0.587631	0.189421	No	No	Yes	No
pt234	0.00996352	0.143771	0.826479	0.0197866	No	No	Yes	No
pt235	4.94065645841247e-324	0.206671	0.704933	0.0796821	No	No	Yes	No
pt236	0.196402	0.602584	0.0988755	0	No	Yes	No	No
pt237	0.00368991	0.068288	0.875725	0.0339769	No	No	Yes	No
pt238	0.0994043	0.701171	7.67e-08	0.111926	No	Yes	No	No
pt239	0.0035603	0.0813662	0.880565	0.0142405	No	No	Yes	No
pt23A	0.199347	0.457642	0.140901	0.202109	No	Yes	No	No
Pt24	0.00316928	0.0901692	0.848845	0.0553177	No	No	Yes	No
pt240	0.00507232	0.154559	0.603293	0.21258	No	No	Yes	No
pt242	0.0117759	0.133233	0.813873	0.0166555	No	No	Yes	No
pt244	0.459086	0	0	0.540914	Yes	No	No	Yes
pt245	0.0338818	0.621839	0.204223	0.0381861	No	Yes	No	No
pt246	0.0361772	0.21005	0.569032	0.137278	No	No	Yes	No
pt2472	0	0.0715962	0.850564	0.0363323	No	No	Yes	No
pt24C	0	0.0692842	0.916492	3.72e-34	No	No	Yes	No
Pt25	4.94065645841247e-324	0.555015	0.329912	0.0591725	No	Yes	Yes	No
pt252	0	0.0988109	0.805615	0.0683715	No	No	Yes	No
pt254	0.0234883	0.0394105	0.879697	0.0574039	No	No	Yes	No
pt255	0.00365254	0.0381418	0.945439	0.00598999	No	No	Yes	No
pt256	0	0.0452939	0.887866	0.0486935	No	No	Yes	No
pt257	3.31e-207	0.0125914	0.953386	0.0236789	No	No	Yes	No
pt259	0	0.124863	0.875137	2.55e-24	No	No	Yes	No
pt25A	0.0734282	0.050441	0.757893	0.10872	No	No	Yes	No
pt25C	0.03879	0.169597	0.717804	0.0598492	No	No	Yes	No
Pt26	0.00154161	0.0376964	0.953596	4.95e-47	No	No	Yes	No
pt260	0.0128856	0.12638	0.844227	2.56e-23	No	No	Yes	No
pt261	0.141722	0.53063	0.210946	5.19e-26	No	Yes	No	No
pt262	0	8.11e-298	0.966259	0.0337406	No	No	Yes	Yes
pt266	0.000637978	0.0636614	0.862635	0.0504474	No	No	Yes	No
pt267	1.23e-175	0.11038	0.832448	0.0515279	No	No	Yes	No
pt268	0.00819849	0.045258	0.90798	0.0156688	No	No	Yes	No
pt26C	0	0.172433	0.799608	0.0225662	No	Yes	Yes	No
pt26E	0.00462555	0.0577905	0.898767	0.0323435	No	No	Yes	No
Pt27	0.00166454	0.0241086	0.956275	0.0142862	No	No	Yes	No
pt273	6.82e-38	1.21e-104	0.0922822	0.904709	No	No	Yes	Yes
pt274	0.00673547	0.149921	0.765998	0.042947	No	No	Yes	No
pt275	0.144945	0.855055	0	0	No	Yes	No	No
pt276	0.00166288	0.0314723	0.929789	0.0222017	No	No	Yes	No
pt278	0.00508669	0.0754697	0.884644	0.0115101	No	No	Yes	No
pt279	0.00661584	0.767047	0	0.226337	No	Yes	No	No
Pt28	1.07e-85	0.141085	0.79578	0.0473662	No	No	Yes	No
pt280	3.14e-67	0.123542	0.793491	0.0829672	No	No	Yes	No
pt281	2.47032822920623e-323	0.693703	0.0852461	0.119736	No	Yes	No	No
pt282	0.0249857	0.257751	0.569942	0.0264597	No	Yes	Yes	No
pt284	0.0141328	0.107381	0.865798	0.0126878	No	No	Yes	No
pt285	0.13556	0.573983	0.196379	0.0381107	No	Yes	No	No
pt287	0.00665812	0.036939	0.914186	0.0195144	No	No	Yes	No
pt28A	0.0115101	0.132359	0.737913	0.0885275	No	No	Yes	No
pt28D	1.04e-286	0.133241	0.707847	0.113807	No	No	Yes	No
Pt29	0.101695	0.748922	0.00892057	0.0972263	No	Yes	No	No
pt290	0.0364368	0.68383	0	0.221499	No	Yes	No	No
pt291	0.04558	0.0683981	0.820823	0.0543698	No	No	Yes	No
pt292	0.17183	0.765185	0	0.0629852	No	Yes	No	No
pt293	0.0150992	0.257413	0.727488	9.14e-46	No	Yes	Yes	No
pt294	0	0.187253	0.732079	0.0413848	No	No	Yes	No
pt295	0.00974103	0.0613584	0.879255	0.0386037	No	No	Yes	No
pt297	1.39e-219	0.109577	0.842568	0.0298133	No	No	Yes	No
pt298	0.0261951	0.24716	0.14512	0.504161	No	No	No	Yes
pt29C	0	0.208334	0.662165	0.0869468	No	No	Yes	No
pt2E	0.00804524	0.114634	0.783061	0.0942595	No	No	Yes	No
Pt3	0.000630726	0.0111085	0.920545	0.0575529	No	No	Yes	No
Pt30	8.1e-201	0.0867638	0.864236	0.0308564	No	No	Yes	No
pt300	0.0112754	0.0201262	0.949226	0.0193726	No	No	Yes	No
pt301	0.13578	0.436876	8.54733567305357e-322	0.352242	No	Yes	No	Yes
pt302	0.0148968	0.101904	0.811973	0.0661137	No	No	Yes	No
pt306	0.257924	0.566363	0.175713	4.5e-237	Yes	Yes	No	No
pt308	9.42e-195	1	0	0	No	Yes	No	No
pt3086	0.0115406	0.310551	0.425759	0.160684	No	Yes	Yes	No
pt309	0	0.766844	0.233156	1.33397724377137e-322	No	Yes	No	No
Pt31	0.0115544	0.0198234	0.91698	0.0465031	No	No	Yes	No
pt310	0	0.257103	0.735457	9.69e-32	No	Yes	Yes	No
pt311	0	0.669278	0.0720378	0.217048	No	Yes	No	No
pt312	0	0.367703	0.325586	2.96439387504748e-322	No	Yes	Yes	No
pt314	0.00990491	0.0536552	0.892693	0.0354382	No	No	Yes	No
pt3156	0	1	0	0	No	Yes	No	No
pt316	0.16981	0.590988	0.118002	0.1212	No	Yes	No	No
pt31A	0.251254	0.0234911	0.574372	0.115877	Yes	No	Yes	No
Pt32	0	0.0728425	0.923456	0.0037018	No	No	Yes	No
pt32A	0.414839	0.416563	6.36e-240	0.142195	Yes	Yes	No	No
Pt33	0.00547307	0.0476272	0.791206	0.147162	No	No	Yes	No
pt33A	0.0310435	2.95e-118	0.932897	0.0283837	No	No	Yes	No
pt33C	0.00813834	0.00231805	0.94874	0.037073	No	No	Yes	No
Pt34	0.242321	0.324856	0.0499349	0.101878	No	Yes	No	No
pt3484	0	0.0550702	0.912118	0.0252955	No	No	Yes	No
pt34A	0.0529216	0.0263843	0.835386	0.0792529	Yes	No	Yes	Yes
Pt35	2.28e-249	0.16565	0.766392	0.0548868	No	No	Yes	No
pt3549	0	0.0896334	0.901339	1.15e-83	No	No	Yes	No
Pt36	0.0149323	0.0163199	0.968748	1.48219693752374e-323	No	No	Yes	No
pt3665	0.019282	0.187216	0.613743	0.15603	No	No	Yes	No
Pt37	0.000630978	0.0333287	0.934329	0.0279058	No	No	Yes	No
pt37B	0.00626691	0.626644	3.23e-300	0.0873616	No	Yes	No	No
Pt38	5.21e-96	0.126619	0.726275	0.147106	No	No	Yes	No
pt39	0.00088006	0.0104648	0.922017	0.0533342	No	No	Yes	No
pt3C	0.0162787	0.133905	0.784275	0.0441057	No	No	Yes	No
pt3D1	0.112191	0.170157	0.595617	0.0593964	No	No	Yes	No
pt3D2	0.0705642	0.29808	0.375906	0.222214	No	Yes	Yes	No
Pt4	1.32e-212	0.0140934	0.955026	0.0192496	No	No	Yes	No
pt40	0.0186334	0.05783	0.869459	0.0428824	No	No	Yes	No
pt4018	4.94065645841247e-324	0.167431	0.726305	0.103938	No	No	Yes	No
pt4035	0	0.069819	0.88315	0.014528	No	No	Yes	No
pt4045	0.00763877	0.0435861	0.868279	0.0738902	No	No	Yes	No
pt4046	0.00649972	0.0460712	0.802665	0.128562	No	No	Yes	No
pt4077	0.000952822	0.00348136	0.976245	0.0193205	No	No	Yes	No
pt4083	0.00869026	0.0196551	0.971655	9.9e-66	No	No	Yes	No
pt4091	0.00583009	0.0658655	0.88581	0.0234813	No	No	Yes	No
pt4092	1.33e-69	0.0120255	0.28002	0.698614	No	No	Yes	Yes
pt41	0.0126874	0.14122	0.773702	0.0279971	No	No	Yes	No
pt41A	0.0773234	0.624558	0.0129902	0.151641	No	Yes	No	No
pt42	0.0206904	0.1185	0.778525	0.0722677	No	No	Yes	No
pt42E	0.0389579	0.154539	0.705644	0.0317892	No	No	Yes	No
pt45C	0.239431	0.424964	9.99e-36	0.110059	No	Yes	No	No
pt45E	0.0040023	0.0532238	0.920029	0.00254803	No	No	Yes	No
pt4631	6.03e-52	0.018973	0.972144	7.34e-94	No	No	Yes	No
pt4691	0	0.0617626	0.210962	0.712323	No	No	No	Yes
pt4744	0	0.0419695	0.912738	0.039225	No	No	Yes	No
pt47A	7.45e-264	0.0159788	0.939997	0.0440239	No	No	Yes	No
pt47D	0.00683616	0.187939	0.764624	0.0242952	No	No	Yes	No
pt4810	0.00172252	0.0387688	0.932528	0.0244186	No	No	Yes	No
pt4880	0.067954	0.321703	0.364709	0.145434	No	Yes	Yes	No
pt4941	0.179073	0.580587	1.39e-278	0.149632	No	Yes	No	No
pt4949	1.52e-305	0.122468	0.81391	0.0405779	No	No	Yes	No
pt49E	0.00306239	0.0549928	0.875563	0.0562419	No	No	Yes	No
pt4D	0.194769	0.237436	0.297146	0.0921218	No	No	Yes	No
Pt5	0.00750551	0.0920828	0.824618	0.0757938	No	No	Yes	No
pt5038	0	0.208684	0.730556	0.020304	No	No	Yes	No
pt50A	2.45e-21	0.0432002	0.91439	0.0423624	No	Yes	Yes	Yes
pt50C	0	0.0404323	0.921586	0.0379817	No	Yes	Yes	Yes
pt5118	0.15651	0.601313	1.43279037293961e-322	0.101806	No	Yes	No	No
pt53A	0.0206011	0.119722	0.788473	0.0699368	No	No	Yes	No
pt53D	2.33e-285	0.196095	0.711282	0.0660951	No	Yes	Yes	No
pt54A	0.065529	0.0630609	0.792662	0.0787477	No	No	Yes	No
pt54C	0.023501	0.0179282	0.826941	0.0898763	No	No	Yes	No
pt5784	0	0.418686	2.64e-274	0.340119	No	Yes	No	Yes
pt5934	4.56e-149	0.13074	0.720633	0.0769584	No	No	Yes	No
pt5A	0.0438053	0.225729	0.671166	0.0503136	No	No	Yes	No
Pt6	0.000993425	7.58e-68	0.967542	1.16e-130	No	No	Yes	No
pt6126	0	0.0586904	0.919833	0.0214768	No	No	Yes	No
pt6161	0	0.025574	0.961892	3.07e-31	No	No	Yes	No
pt6336	0	0.11067	0.757267	0.132063	No	No	Yes	No
pt6494	0.00183583	0.0819554	0.893174	0.0168491	No	No	Yes	No
pt6689	0	1	0	0	No	Yes	No	No
pt6721	0.0255658	0.139899	0.778029	2.47032822920623e-323	No	No	Yes	No
pt6819	0	0.0457924	0.894121	0.0600862	No	No	Yes	No
pt6842	0	3.14e-49	0	0	No	No	No	No
pt6B	0.0744563	0.280775	0.522074	0.122695	No	Yes	Yes	No
Pt7	0.0106826	0.0352169	0.933453	0.0134347	No	No	Yes	No
pt7357	0	0.0453176	0.954682	4.93e-77	No	No	Yes	No
pt7623	0.00625271	0.0611442	0.773098	0.103864	No	No	Yes	No
pt7A	0.326197	0.429281	0.122973	0.121549	Yes	Yes	No	No
pt7D	0.0914333	0.403573	1.33397724377137e-322	0.437811	No	Yes	No	Yes
Pt8	1.39e-116	0.036107	0.369253	0.534788	No	No	Yes	Yes
pt8815	0	0.00602403	0.965124	0.018238	No	No	Yes	No
Pt9	0	0.0361717	0.92505	0.0384971	No	No	Yes	No
pt9298	0	0.056152	0.895606	0.00956323	No	No	Yes	No
pt9306	0.00166135	0.0367456	0.892013	0.0590565	No	No	Yes	No
pt9341	0.0964862	0.107897	0.682795	0.112821	No	No	Yes	No
pt9445	0.00467044	0.0929486	0.780519	0.120658	No	No	Yes	No
pt9449	0	0.0717675	0.865571	3.65e-60	No	No	Yes	No
pt9521	1.06e-91	0.0433851	0.940511	0.0161035	No	No	Yes	No
pt9699	0.00299129	1.53e-201	0.96502	0.0246587	No	No	Yes	No
pt9705	0.0355136	0.564767	1.51e-135	0.150842	No	Yes	No	No
pt9765	0.0686341	0.236452	0.406572	0.237284	No	No	Yes	No
pt99	4.94065645841247e-324	0.111951	0.799091	0.0577855	No	No	Yes	No
pt9A	0.199819	0.326775	0.180532	0.170928	No	Yes	No	No
pt9C	0.181081	0.482724	0.232299	0.0315177	No	Yes	No	No
pt9D	0.496998	0.193484	0.189008	0.104162	Yes	No	No	No
SD0346_T_N	0.00255578	0.0383083	0.921204	0.00754847	No	No	Yes	No
SD1494_T_N	0.00947558	0.0130932	0.892042	0.0823787	No	No	Yes	Yes
SD2051_T_N	0.118338	0.183743	0.116997	0.174174	No	No	No	No
SD2056_T_N	0.0087661	0.0900717	0.71355	0.163964	No	No	Yes	No
SD5038_T_N	0	0.131464	0.769044	0.0552964	No	No	Yes	No
SD5118_T_N	0.135126	0.399849	0.0858751	0.0584551	No	Yes	No	No
SD5934_T_N	0.00884517	0.116721	0.769178	0.032675	No	No	Yes	No
SD6336_T_N	0.0253462	0.0603404	0.810686	0.101774	No	No	Yes	No
SD6494_T_N	0.00430376	0.0905983	0.830466	0.0431437	No	No	Yes	No
SD7357_T_N	4.28e-44	0.0462343	0.953766	1.02e-34	No	No	Yes	No

## Sheet: Supplementary Data 3
Supplementary Data 3 Detailed protein and function changes of FAT1 mutations in the pooled NSCLC cohort
Tumor_Sample_Barcode	Chromosome	Start_position	End_position	Reference_Allele	Tumor_Seq_Allele2	Variant_Type	Variant_Classification	Hugo_Symbol	Protein_Change
23	4	187542755	187542755	T	C	SNP	Missense_Mutation	FAT1	p.N1662S
26	4	187525673	187525673	G	T	SNP	Missense_Mutation	FAT1	p.S3469Y
26	4	187628552	187628552	G	A	SNP	Silent	FAT1	p.V810V
28	4	187557994	187558006	ATTTTCATCAAGG	-	DEL	Frame_Shift_Del	FAT1	p.ILDEN1235fs
32	4	187517745	187517745	G	A	SNP	Missense_Mutation	FAT1	p.P4317S
51	4	187549725	187549725	G	A	SNP	Missense_Mutation	FAT1	p.R1506C
60	4	187628880	187628880	T	A	SNP	Missense_Mutation	FAT1	p.D701V
62	4	187539282	187539282	C	A	SNP	Nonsense_Mutation	FAT1	p.E2820*
62	4	187519126	187519126	C	T	SNP	Splice_Site	FAT1	p.R4086K
MA7027	4	187534473	187534473	G	-	DEL	Frame_Shift_Del	FAT1	p.L3085fs

## Sheet: Supplementary Data 4
Supplementary Data 4 Activities of extracted 3 mutational signatures in the aggregated NSCLC cohort
Sample ID	Signature 1	Signature 4	Signature 7	Signature 1 presence	Signature 4 presence	Signature 7 presence
1	0.684688	0.121801	0.193511	Yes	No	No
2	0.396083	0.507691	0.0962255	Yes	Yes	No
3	2.4304e-12	1	2.4304e-12	No	Yes	No
4	0.523175	0.345971	0.130854	Yes	Yes	No
5	0.520603	0.227251	0.252146	Yes	No	Yes
6	0.53513	0.266348	0.198522	Yes	Yes	No
7	0.323916	0.45026	0.225824	Yes	Yes	No
8	0.176051	0.802069	0.0218801	No	Yes	No
9	0.541931	0.331866	0.126203	Yes	Yes	No
10	0.412652	0.291229	0.296118	Yes	Yes	Yes
11	0.6578	0.0994381	0.242762	Yes	No	No
12	0.115724	0.0234365	0.86084	No	No	Yes
13	0.74049	0.0814691	0.178041	Yes	No	No
14	0.355955	0.44305	0.200994	Yes	Yes	No
15	0.312306	0.583452	0.104242	Yes	Yes	No
16	0.744666	0.089583	0.165751	Yes	No	No
17	0.696144	0.303856	6.68137e-13	Yes	Yes	No
18	0.135517	0.646676	0.217808	No	Yes	No
19	0.0965941	0.824675	0.078731	No	Yes	No
20	0.202126	0.705931	0.0919424	No	Yes	No
21	0.266117	0.434585	0.299299	Yes	Yes	Yes
22	0.376607	0.57764	0.045753	Yes	Yes	No
23	0.130864	0.673759	0.195377	No	Yes	No
24	0.742139	0.0724033	0.185458	Yes	No	No
25	0.258636	0.710972	0.0303922	Yes	Yes	No
26	0.106682	0.78395	0.109368	No	Yes	No
27	0.321368	0.6369	0.0417317	Yes	Yes	No
28	0.228601	0.303267	0.468132	No	Yes	Yes
29	0.161195	0.71288	0.125924	No	Yes	No
30	0.319745	0.564061	0.116194	Yes	Yes	No
31	0.30139	0.389455	0.309155	Yes	Yes	Yes
32	0.203674	0.634047	0.162279	No	Yes	No
33	0.330314	0.571089	0.0985963	Yes	Yes	No
34	0.23929	0.351302	0.409408	No	Yes	Yes
35	0.459365	0.0569453	0.483689	Yes	No	Yes
36	0.217256	0.684068	0.0986753	No	Yes	No
37	0.273507	0.559014	0.16748	Yes	Yes	No
38	0.535332	0.397842	0.0668255	Yes	Yes	No
39	0.438767	0.103208	0.458025	Yes	No	Yes
40	0.0879815	0.310934	0.601085	No	Yes	Yes
41	0.164121	0.694157	0.141722	No	Yes	No
42	0.295282	0.501246	0.203472	Yes	Yes	No
43	0.163933	0.698814	0.137253	No	Yes	No
44	0.116431	0.202207	0.681362	No	No	Yes
45	0.213631	0.152729	0.63364	No	No	Yes
46	0.396833	0.466565	0.136602	Yes	Yes	No
47	0.116739	0.616204	0.267056	No	Yes	Yes
48	0.468418	0.106876	0.424706	Yes	No	Yes
49	0.189981	0.179685	0.630334	No	No	Yes
50	0.239756	0.481445	0.278799	No	Yes	Yes
51	0.0496995	0.651594	0.298707	No	Yes	Yes
52	1.58826e-14	0.244563	0.755437	No	No	Yes
53	0.147259	0.472911	0.37983	No	Yes	Yes
54	0.185877	0.696725	0.117398	No	Yes	No
55	0.218554	0.6979	0.0835463	No	Yes	No
56	0.352728	0.548661	0.0986107	Yes	Yes	No
57	0.289111	0.676647	0.0342414	Yes	Yes	No
58	0.289604	0.215426	0.494969	Yes	No	Yes
59	0.738201	0.181101	0.0806981	Yes	No	No
60	0.875522	0.0229147	0.101563	Yes	No	No
61	0.18027	0.67264	0.14709	No	Yes	No
62	0.0502481	1.63471e-15	0.949752	No	No	Yes
63	1.88622e-13	0.307834	0.692166	No	Yes	Yes
64	0.101527	0.663596	0.234877	No	Yes	No
65	0.280288	0.0321452	0.687567	Yes	No	Yes
66	0.393721	0.504204	0.102075	Yes	Yes	No
67	0.234034	0.247001	0.518965	No	No	Yes
68	0.122617	0.648901	0.228483	No	Yes	No
69	0.503513	0.169145	0.327341	Yes	No	Yes
70	0.111967	0.141294	0.746739	No	No	Yes
71	0.0607459	0.188209	0.751045	No	No	Yes
72	0.435936	0.155535	0.408529	Yes	No	Yes
73	0.110859	0.633938	0.255204	No	Yes	Yes
74	1	5.42952e-15	4.53962e-09	Yes	No	No
75	0.115399	0.298334	0.586267	No	Yes	Yes
AL4602	0.337945	0.5576	0.104455	Yes	Yes	No
AU5884	0.546206	0.404161	0.0496335	Yes	Yes	No
BL3403	0.725844	0.11786	0.156296	Yes	No	No
CA9903	0.228863	0.697987	0.0731493	No	Yes	No
CU9061	0.528049	0.312406	0.159545	Yes	Yes	No
DI6359	0.273385	0.627794	0.0988212	Yes	Yes	No
DM123062	0.315756	0.535172	0.149073	Yes	Yes	No
FR9547	0.276201	0.333681	0.390118	Yes	Yes	Yes
GR0134	0.319553	0.572283	0.108164	Yes	Yes	No
GR4788	0.300509	0.61936	0.0801309	Yes	Yes	No
HE3202	0.515179	0.302249	0.182572	Yes	Yes	No
JB112852	0.178772	0.673859	0.147369	No	Yes	No
KA3947	0.636235	0.363765	4.61426e-11	Yes	Yes	No
LO3793	0.374627	0.601842	0.0235312	Yes	Yes	No
LO5004	0.237896	0.540232	0.221872	No	Yes	No
M4945	0.707601	0.126011	0.166388	Yes	No	No
MA7027	0.217842	0.557721	0.224437	No	Yes	No
NI9507	0.620174	0.208616	0.17121	Yes	No	No
R7495_2	0.389473	0.491845	0.118681	Yes	Yes	No
RH090935	0.457829	0.481398	0.0607725	Yes	Yes	No
RI1933	0.410604	0.563551	0.0258445	Yes	Yes	No
RO3338	0.695379	0.0641427	0.240479	Yes	No	No
SA9755	0.584755	0.395056	0.0201886	Yes	Yes	No
SB010944	0.56417	0.118	0.31783	Yes	No	Yes
SC0899	0.238649	0.674425	0.0869269	No	Yes	No
SC6470	0.663636	0.236749	0.0996144	Yes	No	No
SR070761	0.329606	0.408249	0.262145	Yes	Yes	Yes
TU0428	0.78673	0.108848	0.104422	Yes	No	No
VA1330	0.232692	0.717978	0.0493292	No	Yes	No
VA7859	0.237805	0.694345	0.06785	No	Yes	No
WA7899	0.648275	0.173269	0.178456	Yes	No	No
Y2087	0.572224	0.381207	0.0465691	Yes	Yes	No
ZA6505	0.478359	0.26426	0.25738	Yes	Yes	Yes
ZA6965	0.745449	0.191367	0.063184	Yes	No	No

## Sheet: Supplementary Data 5
Supplementary Data 5 Clinical information of 631 ICI-treated samples in the integrated melanoma cohort
Sample ID	DOI	Age	Sex	Stage	OS (months)	OS status	Response	Therapy target	Therapy drug	Sequencing platform
Patient1	10.1038/s41591-019-0654-5	NA	Female	M1c	9.43333	Dead	PD	CTLA-4 plus PD-1/PD-L1	Ipilimumab+Pembrolizumab	HiSeq(Illumina)
Patient10	10.1038/s41591-019-0654-5	NA	Female	M1c	37.9667	Dead	CR/PR	CTLA-4 plus PD-1/PD-L1	Ipilimumab+Pembrolizumab	HiSeq(Illumina)
Patient100	10.1038/s41591-019-0654-5	NA	Female	M1c	31.2667	Dead	CR/PR	CTLA-4 plus PD-1/PD-L1	Ipilimumab+Nivolumab	HiSeq(Illumina)
Patient104	10.1038/s41591-019-0654-5	NA	Female	M1c	26.3	Alive	CR/PR	PD-1/PD-L1	Pembrolizumab	HiSeq(Illumina)
Patient105	10.1038/s41591-019-0654-5	NA	Female	M1c	17.3667	Dead	MR	PD-1/PD-L1	Pembrolizumab	HiSeq(Illumina)
Patient106	10.1038/s41591-019-0654-5	NA	Female	M1c	26	Alive	CR/PR	PD-1/PD-L1	Pembrolizumab	HiSeq(Illumina)
Patient11	10.1038/s41591-019-0654-5	NA	Female	M1c	5.33333	Dead	PD	CTLA-4 plus PD-1/PD-L1	Ipilimumab+Pembrolizumab	HiSeq(Illumina)
Patient110	10.1038/s41591-019-0654-5	NA	Female	M1c	16.8667	Alive	PD	PD-1/PD-L1	Pembrolizumab	HiSeq(Illumina)
Patient112	10.1038/s41591-019-0654-5	NA	Female	M1c	17.3667	Dead	PD	PD-1/PD-L1	Nivolumab	HiSeq(Illumina)
Patient116	10.1038/s41591-019-0654-5	NA	Female	M1c	3.93333	Dead	PD	PD-1/PD-L1	Nivolumab	HiSeq(Illumina)
Patient117	10.1038/s41591-019-0654-5	NA	Female	M1c	9.83333	Dead	PD	CTLA-4 plus PD-1/PD-L1	Ipilimumab+Pembrolizumab	HiSeq(Illumina)
Patient118	10.1038/s41591-019-0654-5	NA	Female	M1c	43.8667	Alive	CR/PR	CTLA-4 plus PD-1/PD-L1	Ipilimumab+Pembrolizumab	HiSeq(Illumina)
Patient119	10.1038/s41591-019-0654-5	NA	Female	M1c	8.66667	Dead	PD	CTLA-4 plus PD-1/PD-L1	Ipilimumab+Pembrolizumab	HiSeq(Illumina)
Patient120	10.1038/s41591-019-0654-5	NA	Female	M1c	43.7	Alive	CR/PR	CTLA-4 plus PD-1/PD-L1	Ipilimumab+Pembrolizumab	HiSeq(Illumina)
Patient121	10.1038/s41591-019-0654-5	NA	Female	M1c	43.5333	Alive	CR/PR	CTLA-4 plus PD-1/PD-L1	Ipilimumab+Pembrolizumab	HiSeq(Illumina)
Patient130	10.1038/s41591-019-0654-5	NA	Female	M1c	6.4	Dead	PD	PD-1/PD-L1	Nivolumab	HiSeq(Illumina)
Patient137	10.1038/s41591-019-0654-5	NA	Female	M1c	25.7333	Alive	CR/PR	PD-1/PD-L1	Pembrolizumab	HiSeq(Illumina)
Patient14	10.1038/s41591-019-0654-5	NA	Female	M1b	6.2	Dead	PD	PD-1/PD-L1	Pembrolizumab	HiSeq(Illumina)
Patient141	10.1038/s41591-019-0654-5	NA	Female	M1c	29.1667	Alive	CR/PR	PD-1/PD-L1	Nivolumab	HiSeq(Illumina)
Patient142	10.1038/s41591-019-0654-5	NA	Female	M1a	33.2	Alive	SD	PD-1/PD-L1	Pembrolizumab	HiSeq(Illumina)
Patient146	10.1038/s41591-019-0654-5	NA	Female	M1c	20.4	Alive	CR/PR	PD-1/PD-L1	Pembrolizumab	HiSeq(Illumina)
Patient148	10.1038/s41591-019-0654-5	NA	Female	M1a	26.4	Alive	CR/PR	PD-1/PD-L1	Pembrolizumab	HiSeq(Illumina)
Patient15	10.1038/s41591-019-0654-5	NA	Female	M1c	4.96667	Dead	CR/PR	CTLA-4 plus PD-1/PD-L1	Ipilimumab+Pembrolizumab	HiSeq(Illumina)
Patient154	10.1038/s41591-019-0654-5	NA	Female	M0	21.1667	Alive	SD	PD-1/PD-L1	Pembrolizumab	HiSeq(Illumina)
Patient159	10.1038/s41591-019-0654-5	NA	Female	M1c	9.6	Alive	SD	CTLA-4 plus PD-1/PD-L1	Ipilimumab+Pembrolizumab	HiSeq(Illumina)
Patient166	10.1038/s41591-019-0654-5	NA	Female	M1c	6.83333	Dead	CR/PR	PD-1/PD-L1	Nivolumab	HiSeq(Illumina)
Patient167	10.1038/s41591-019-0654-5	NA	Female	M1c	9.4	Dead	PD	PD-1/PD-L1	Nivolumab	HiSeq(Illumina)
Patient173	10.1038/s41591-019-0654-5	NA	Female	M1c	1.4	Dead	PD	PD-1/PD-L1	Pembrolizumab	HiSeq(Illumina)
Patient179	10.1038/s41591-019-0654-5	NA	Female	M1b	21.7667	Alive	CR/PR	PD-1/PD-L1	Pembrolizumab	HiSeq(Illumina)
Patient181	10.1038/s41591-019-0654-5	NA	Female	M1c	15.8667	Alive	CR/PR	PD-1/PD-L1	Nivolumab	HiSeq(Illumina)
Patient182	10.1038/s41591-019-0654-5	NA	Female	M1c	24.9333	Dead	PD	PD-1/PD-L1	Nivolumab	HiSeq(Illumina)
Patient187	10.1038/s41591-019-0654-5	NA	Female	M1a	20.5667	Alive	CR/PR	CTLA-4 plus PD-1/PD-L1	Ipilimumab+Pembrolizumab	HiSeq(Illumina)
Patient189	10.1038/s41591-019-0654-5	NA	Female	M1c	23.9333	Alive	CR/PR	PD-1/PD-L1	Pembrolizumab	HiSeq(Illumina)
Patient192	10.1038/s41591-019-0654-5	NA	Female	M1c	9.66667	Alive	CR/PR	CTLA-4 plus PD-1/PD-L1	Ipilimumab+Pembrolizumab	HiSeq(Illumina)
Patient193	10.1038/s41591-019-0654-5	NA	Female	M0	21.9667	Alive	SD	PD-1/PD-L1	Pembrolizumab	HiSeq(Illumina)
Patient197	10.1038/s41591-019-0654-5	NA	Female	M1c	32	Alive	CR/PR	PD-1/PD-L1	Nivolumab	HiSeq(Illumina)
Patient20	10.1038/s41591-019-0654-5	NA	Female	M1c	8.06667	Dead	PD	CTLA-4 plus PD-1/PD-L1	Ipilimumab+Nivolumab	HiSeq(Illumina)
Patient205	10.1038/s41591-019-0654-5	NA	Female	M1c	13.0667	Dead	PD	PD-1/PD-L1	Pembrolizumab	HiSeq(Illumina)
Patient21	10.1038/s41591-019-0654-5	NA	Female	M1c	30.2	Alive	CR/PR	CTLA-4 plus PD-1/PD-L1	Ipilimumab+Pembrolizumab	HiSeq(Illumina)
Patient30	10.1038/s41591-019-0654-5	NA	Female	M1c	7.1	Dead	SD	CTLA-4 plus PD-1/PD-L1	Ipilimumab+Pembrolizumab	HiSeq(Illumina)
Patient32	10.1038/s41591-019-0654-5	NA	Female	M1c	1.76667	Dead	PD	CTLA-4 plus PD-1/PD-L1	Ipilimumab+Pembrolizumab	HiSeq(Illumina)
Patient33	10.1038/s41591-019-0654-5	NA	Female	M1c	55.9667	Alive	CR/PR	CTLA-4 plus PD-1/PD-L1	Ipilimumab+Pembrolizumab	HiSeq(Illumina)
Patient40	10.1038/s41591-019-0654-5	NA	Female	M1c	15.6	Dead	PD	PD-1/PD-L1	Nivolumab	HiSeq(Illumina)
Patient47	10.1038/s41591-019-0654-5	NA	Female	M1c	31.2333	Alive	PD	PD-1/PD-L1	Nivolumab	HiSeq(Illumina)
Patient48	10.1038/s41591-019-0654-5	NA	Female	M1c	1.76667	Dead	PD	PD-1/PD-L1	Pembrolizumab	HiSeq(Illumina)
Patient49	10.1038/s41591-019-0654-5	NA	Female	M1c	54.5	Alive	CR/PR	CTLA-4 plus PD-1/PD-L1	Ipilimumab+Nivolumab	HiSeq(Illumina)
Patient50	10.1038/s41591-019-0654-5	NA	Female	M1c	5.83333	Dead	MR	CTLA-4 plus PD-1/PD-L1	Ipilimumab+Pembrolizumab	HiSeq(Illumina)
Patient6	10.1038/s41591-019-0654-5	NA	Female	M1b	22.9	Dead	SD	CTLA-4 plus PD-1/PD-L1	Ipilimumab+Pembrolizumab	HiSeq(Illumina)
Patient61	10.1038/s41591-019-0654-5	NA	Female	M1c	32.9	Alive	SD	CTLA-4 plus PD-1/PD-L1	Ipilimumab+Nivolumab	HiSeq(Illumina)
Patient62	10.1038/s41591-019-0654-5	NA	Female	M1c	33.3667	Alive	CR/PR	CTLA-4 plus PD-1/PD-L1	Ipilimumab+Nivolumab	HiSeq(Illumina)
Patient63	10.1038/s41591-019-0654-5	NA	Female	M1c	5.93333	Dead	PD	CTLA-4 plus PD-1/PD-L1	Ipilimumab+Nivolumab	HiSeq(Illumina)
Patient67	10.1038/s41591-019-0654-5	NA	Female	M1c	4.53333	Dead	PD	PD-1/PD-L1	Nivolumab	HiSeq(Illumina)
Patient77	10.1038/s41591-019-0654-5	NA	Female	M1c	14.8	Dead	PD	PD-1/PD-L1	Pembrolizumab	HiSeq(Illumina)
Patient78	10.1038/s41591-019-0654-5	NA	Female	M1b	11.8667	Dead	PD	PD-1/PD-L1	Pembrolizumab	HiSeq(Illumina)
Patient79	10.1038/s41591-019-0654-5	NA	Female	M1c	28.3	Alive	PD	PD-1/PD-L1	Pembrolizumab	HiSeq(Illumina)
Patient84	10.1038/s41591-019-0654-5	NA	Female	M1c	5.46667	Dead	PD	CTLA-4 plus PD-1/PD-L1	Ipilimumab+Pembrolizumab	HiSeq(Illumina)
Patient87	10.1038/s41591-019-0654-5	NA	Female	M1c	42.1	Alive	CR/PR	CTLA-4 plus PD-1/PD-L1	Ipilimumab+Pembrolizumab	HiSeq(Illumina)
Patient9	10.1038/s41591-019-0654-5	NA	Female	M0	32.1	Alive	PD	PD-1/PD-L1	Nivolumab	HiSeq(Illumina)
Patient94	10.1038/s41591-019-0654-5	NA	Female	M1c	1.33333	Dead	PD	CTLA-4 plus PD-1/PD-L1	Ipilimumab+Pembrolizumab	HiSeq(Illumina)
Patient98	10.1038/s41591-019-0654-5	NA	Female	M1b	22.7667	Dead	PD	PD-1/PD-L1	Nivolumab	HiSeq(Illumina)
pt0346	10.1056/NEJMoa1406498	43	Female	M1b	35.3	Dead	CR/PR	CTLA-4	Ipilimumab/Tremelimumab	HiSeq 2000(Illumina)
pt04885	10.1056/NEJMoa1406498	49	Female	M0	25.5667	Alive	CR/PR	CTLA-4	Ipilimumab/Tremelimumab	HiSeq 2000(Illumina)
pt06670	10.1056/NEJMoa1406498	79	Female	M0	45.0333	Dead	CR/PR	CTLA-4	Ipilimumab/Tremelimumab	HiSeq 2000(Illumina)
Pt1	10.1016/j.cell.2016.02.065	66	Female	M1b	20.2333	Dead	PD	PD-1/PD-L1	Pembrolizumab/Nivolumab	HiSeq 2000(Illumina)
pt100	10.1126/science.aad0095	61	Female	M1c	3.33333	Dead	PD	CTLA-4	Ipilimumab	HiSeq 2500(Illumina)
pt108	10.1126/science.aad0095	45	Female	M1c	7.9	Dead	SD	CTLA-4	Ipilimumab	HiSeq 2500(Illumina)
pt110	10.1126/science.aad0095	43	Female	M1b	8.33333	Dead	PD	CTLA-4	Ipilimumab	HiSeq 2500(Illumina)
pt117	10.1126/science.aad0095	43	Female	M1c	10.4333	Dead	PD	CTLA-4	Ipilimumab	HiSeq 2500(Illumina)
pt120	10.1126/science.aad0095	50	Female	M1c	28.4333	Dead	SD	CTLA-4	Ipilimumab	HiSeq 2500(Illumina)
pt123	10.1126/science.aad0095	25	Female	M1c	11.0667	Dead	PD	CTLA-4	Ipilimumab	HiSeq 2500(Illumina)
Pt13	10.1016/j.cell.2016.02.065	53	Female	M1c	30.5667	Alive	CR/PR	PD-1/PD-L1	Pembrolizumab/Nivolumab	HiSeq 2000(Illumina)
pt131	10.1126/science.aad0095	29	Female	M1c	2.7	Dead	PD	CTLA-4	Ipilimumab	HiSeq 2500(Illumina)
pt132	10.1126/science.aad0095	39	Female	M1c	49.2667	Dead	SD	CTLA-4	Ipilimumab	HiSeq 2500(Illumina)
pt134	10.1126/science.aad0095	48	Female	M1c	5.43333	Dead	PD	CTLA-4	Ipilimumab	HiSeq 2500(Illumina)
pt138	10.1126/science.aad0095	35	Female	M1c	2.8	Dead	PD	CTLA-4	Ipilimumab	HiSeq 2500(Illumina)
Pt14	10.1016/j.cell.2016.02.065	27	Female	M1c	1.8	Alive	PD	PD-1/PD-L1	Pembrolizumab/Nivolumab	HiSeq 2000(Illumina)
pt141	10.1126/science.aad0095	69	Female	M1c	2.86667	Dead	SD	CTLA-4	Ipilimumab	HiSeq 2500(Illumina)
pt143	10.1126/science.aad0095	68	Female	M1b	27.0333	Dead	PD	CTLA-4	Ipilimumab	HiSeq 2500(Illumina)
pt145	10.1126/science.aad0095	55	Female	M1c	7.03333	Dead	PD	CTLA-4	Ipilimumab	HiSeq 2500(Illumina)
pt147	10.1126/science.aad0095	50	Female	M1c	3.83333	Dead	PD	CTLA-4	Ipilimumab	HiSeq 2500(Illumina)
pt1509	10.1056/NEJMoa1406498	54	Female	M1c	54.7667	Alive	CR/PR	CTLA-4	Ipilimumab/Tremelimumab	HiSeq 2000(Illumina)
pt154	10.1126/science.aad0095	57	Female	M1a	22.9333	Alive	CR/PR	CTLA-4	Ipilimumab	HiSeq 2500(Illumina)
pt155	10.1126/science.aad0095	67	Female	M1a	3	Dead	SD	CTLA-4	Ipilimumab	HiSeq 2500(Illumina)
pt156	10.1126/science.aad0095	55	Female	M0	26.6	Alive	PD	CTLA-4	Ipilimumab	HiSeq 2500(Illumina)
pt159	10.1126/science.aad0095	74	Female	M1b	32.3667	Alive	CR/PR	CTLA-4	Ipilimumab	HiSeq 2500(Illumina)
pt15C	10.1126/scitranslmed.aah3560	43	Female	NA	15.5333	Dead	PD	PD-1/PD-L1	Pembrolizumab	HiSeq 2000/2500(Illumina)
pt1650	10.1056/NEJMoa1406498	71	Female	M1c	32.8667	Dead	CR/PR	CTLA-4	Ipilimumab/Tremelimumab	HiSeq 2000(Illumina)
pt166	10.1126/science.aad0095	52	Female	M1c	1.8	Dead	PD	CTLA-4	Ipilimumab	HiSeq 2500(Illumina)
pt167	10.1126/science.aad0095	47	Female	M1c	2.33333	Dead	PD	CTLA-4	Ipilimumab	HiSeq 2500(Illumina)
pt172	10.1126/science.aad0095	75	Female	M1b	1.23333	Dead	PD	CTLA-4	Ipilimumab	HiSeq 2500(Illumina)
pt173	10.1126/science.aad0095	57	Female	M1c	9.03333	Dead	PD	CTLA-4	Ipilimumab	HiSeq 2500(Illumina)
pt175	10.1126/science.aad0095	36	Female	M1b	5.33333	Dead	PD	CTLA-4	Ipilimumab	HiSeq 2500(Illumina)
pt180	10.1126/science.aad0095	71	Female	M1c	6.43333	Dead	PD	CTLA-4	Ipilimumab	HiSeq 2500(Illumina)
pt183	10.1126/science.aad0095	59	Female	M0	21.7333	Dead	PD	CTLA-4	Ipilimumab	HiSeq 2500(Illumina)
pt189	10.1126/science.aad0095	44	Female	M0	21.7667	Alive	SD	CTLA-4	Ipilimumab	HiSeq 2500(Illumina)
pt18A	10.1126/scitranslmed.aah3560	66	Female	NA	17.9667	Dead	PD	CTLA-4 plus PD-1/PD-L1	Ipilimumab+Pembrolizumab	HiSeq 2000/2500(Illumina)
pt18C	10.1126/scitranslmed.aah3560	66	Female	NA	17.9667	Dead	PD	CTLA-4 plus PD-1/PD-L1	Ipilimumab+Pembrolizumab	HiSeq 2000/2500(Illumina)
pt197	10.1126/science.aad0095	71	Female	M1c	1.26667	Dead	PD	CTLA-4	Ipilimumab	HiSeq 2500(Illumina)
pt1D	10.1126/scitranslmed.aah3560	48	Female	NA	18.0667	Dead	PD	CTLA-4 plus PD-1/PD-L1	Ipilimumab+Pembrolizumab	HiSeq 2000/2500(Illumina)
Pt20	10.1016/j.cell.2016.02.065	63	Female	M1c	11.2333	Dead	PD	PD-1/PD-L1	Pembrolizumab/Nivolumab	HiSeq 2000(Illumina)
pt200	10.1126/science.aad0095	54	Female	M1a	20.9333	Dead	PD	CTLA-4	Ipilimumab	HiSeq 2500(Illumina)
pt201	10.1126/science.aad0095	54	Female	M1c	3.46667	Dead	PD	CTLA-4	Ipilimumab	HiSeq 2500(Illumina)
pt205	10.1126/science.aad0095	60	Female	M1c	32.9667	Alive	SD	CTLA-4	Ipilimumab	HiSeq 2500(Illumina)
pt2051	10.1056/NEJMoa1406498	61	Female	M1c	9.73333	Dead	PD	CTLA-4	Ipilimumab/Tremelimumab	HiSeq 2000(Illumina)
pt2056	10.1056/NEJMoa1406498	39	Female	M1b	47.4667	Alive	CR/PR	CTLA-4	Ipilimumab/Tremelimumab	HiSeq 2000(Illumina)
pt2057	10.1056/NEJMoa1406498	36	Female	M1c	40.1667	Alive	CR/PR	CTLA-4	Ipilimumab/Tremelimumab	HiSeq 2000(Illumina)
pt208	10.1126/science.aad0095	57	Female	M1c	4.66667	Dead	PD	CTLA-4	Ipilimumab	HiSeq 2500(Illumina)
pt22A	10.1126/scitranslmed.aah3560	50	Female	NA	20.7667	Alive	CR/PR	CTLA-4	Ipilimumab	HiSeq 2000/2500(Illumina)
pt22B	10.1126/scitranslmed.aah3560	50	Female	NA	20.7667	Alive	CR/PR	CTLA-4	Ipilimumab	HiSeq 2000/2500(Illumina)
pt25A	10.1126/scitranslmed.aah3560	46	Female	NA	29.8	Dead	PD	CTLA-4 plus PD-1/PD-L1	Ipilimumab+Pembrolizumab	HiSeq 2000/2500(Illumina)
pt25C	10.1126/scitranslmed.aah3560	46	Female	NA	29.8	Dead	PD	CTLA-4 plus PD-1/PD-L1	Ipilimumab+Pembrolizumab	HiSeq 2000/2500(Illumina)
pt26C	10.1126/scitranslmed.aah3560	60	Female	NA	41.8667	Dead	PD	CTLA-4 plus PD-1/PD-L1	Ipilimumab+Pembrolizumab	HiSeq 2000/2500(Illumina)
pt26E	10.1126/scitranslmed.aah3560	60	Female	NA	41.8667	Dead	PD	CTLA-4 plus PD-1/PD-L1	Ipilimumab+Pembrolizumab	HiSeq 2000/2500(Illumina)
Pt30	10.1016/j.cell.2016.02.065	80	Female	M1c	3.33333	Dead	PD	PD-1/PD-L1	Pembrolizumab/Nivolumab	HiSeq 2000(Illumina)
pt3156	10.1056/NEJMoa1406498	68	Female	M1b	13.4	Dead	PD	CTLA-4	Ipilimumab/Tremelimumab	HiSeq 2000(Illumina)
pt31A	10.1126/scitranslmed.aah3560	71	Female	NA	59.6667	Alive	PD	CTLA-4	Ipilimumab	HiSeq 2000/2500(Illumina)
pt32A	10.1126/scitranslmed.aah3560	84	Female	NA	30.9	Alive	PD	CTLA-4 plus PD-1/PD-L1	Ipilimumab+Pembrolizumab	HiSeq 2000/2500(Illumina)
Pt33	10.1016/j.cell.2016.02.065	80	Female	M1a	72.5667	Alive	CR/PR	PD-1/PD-L1	Pembrolizumab/Nivolumab	HiSeq 2000(Illumina)
pt33A	10.1126/scitranslmed.aah3560	61	Female	NA	11.9667	Dead	PD	CTLA-4 plus PD-1/PD-L1	Ipilimumab+Pembrolizumab	HiSeq 2000/2500(Illumina)
pt33C	10.1126/scitranslmed.aah3560	61	Female	NA	11.9667	Dead	PD	CTLA-4 plus PD-1/PD-L1	Ipilimumab+Pembrolizumab	HiSeq 2000/2500(Illumina)
Pt35	10.1016/j.cell.2016.02.065	65	Female	M1c	14.2333	Alive	CR/PR	PD-1/PD-L1	Pembrolizumab/Nivolumab	HiSeq 2000(Illumina)
Pt36	10.1016/j.cell.2016.02.065	61	Female	M1a	27.9	Dead	PD	PD-1/PD-L1	Pembrolizumab/Nivolumab	HiSeq 2000(Illumina)
Pt37	10.1016/j.cell.2016.02.065	70	Female	M1c	12.1333	Alive	CR/PR	PD-1/PD-L1	Pembrolizumab/Nivolumab	HiSeq 2000(Illumina)
Pt38	10.1016/j.cell.2016.02.065	57	Female	M1c	14.9333	Alive	CR/PR	PD-1/PD-L1	Pembrolizumab/Nivolumab	HiSeq 2000(Illumina)
pt3C	10.1126/scitranslmed.aah3560	60	Female	NA	14.9	Dead	PD	CTLA-4 plus PD-1/PD-L1	Ipilimumab+Pembrolizumab	HiSeq 2000/2500(Illumina)
pt3D1	10.1126/scitranslmed.aah3560	60	Female	NA	14.9	Dead	PD	CTLA-4 plus PD-1/PD-L1	Ipilimumab+Pembrolizumab	HiSeq 2000/2500(Illumina)
pt3D2	10.1126/scitranslmed.aah3560	60	Female	NA	14.9	Dead	PD	CTLA-4 plus PD-1/PD-L1	Ipilimumab+Pembrolizumab	HiSeq 2000/2500(Illumina)
pt4091	10.1056/NEJMoa1406498	65	Female	M1a	73	Alive	CR/PR	CTLA-4	Ipilimumab/Tremelimumab	HiSeq 2000(Illumina)
pt4092	10.1056/NEJMoa1406498	57	Female	M1a	74.2333	Alive	CR/PR	CTLA-4	Ipilimumab/Tremelimumab	HiSeq 2000(Illumina)
pt42E	10.1126/scitranslmed.aah3560	48	Female	NA	70.3667	Alive	PD	CTLA-4 plus PD-1/PD-L1	Ipilimumab+Pembrolizumab	HiSeq 2000/2500(Illumina)
pt4810	10.1056/NEJMoa1406498	48	Female	M1c	4.86667	Dead	PD	CTLA-4	Ipilimumab/Tremelimumab	HiSeq 2000(Illumina)
pt4941	10.1056/NEJMoa1406498	40	Female	M1c	87.6	Alive	CR/PR	CTLA-4	Ipilimumab/Tremelimumab	HiSeq 2000(Illumina)
pt4949	10.1056/NEJMoa1406498	79	Female	M1c	8.53333	Dead	PD	CTLA-4	Ipilimumab/Tremelimumab	HiSeq 2000(Illumina)
pt5118	10.1056/NEJMoa1406498	55	Female	M1c	32.8667	Dead	PD	CTLA-4	Ipilimumab/Tremelimumab	HiSeq 2000(Illumina)
pt5784	10.1056/NEJMoa1406498	58	Female	M1c	6.1	Dead	PD	CTLA-4	Ipilimumab/Tremelimumab	HiSeq 2000(Illumina)
pt5A	10.1126/scitranslmed.aah3560	47	Female	NA	35.0667	Dead	CR/PR	CTLA-4	Ipilimumab	HiSeq 2000/2500(Illumina)
pt6126	10.1056/NEJMoa1406498	66	Female	M1b	23.1333	Alive	CR/PR	CTLA-4	Ipilimumab/Tremelimumab	HiSeq 2000(Illumina)
pt6494	10.1056/NEJMoa1406498	63	Female	M1c	8.53333	Dead	PD	CTLA-4	Ipilimumab/Tremelimumab	HiSeq 2000(Illumina)
pt6689	10.1056/NEJMoa1406498	46	Female	M1c	14.6	Dead	PD	CTLA-4	Ipilimumab/Tremelimumab	HiSeq 2000(Illumina)
Pt7	10.1016/j.cell.2016.02.065	55	Female	M1c	22.0667	Dead	PD	PD-1/PD-L1	Pembrolizumab/Nivolumab	HiSeq 2000(Illumina)
pt7357	10.1056/NEJMoa1406498	50	Female	M1c	24.3333	Dead	PD	CTLA-4	Ipilimumab/Tremelimumab	HiSeq 2000(Illumina)
pt8815	10.1056/NEJMoa1406498	67	Female	M1b	14.6	Dead	PD	CTLA-4	Ipilimumab/Tremelimumab	HiSeq 2000(Illumina)
pt9298	10.1056/NEJMoa1406498	82	Female	M1c	51.1	Alive	CR/PR	CTLA-4	Ipilimumab/Tremelimumab	HiSeq 2000(Illumina)
pt9449	10.1056/NEJMoa1406498	64	Female	M1c	7.3	Dead	PD	CTLA-4	Ipilimumab/Tremelimumab	HiSeq 2000(Illumina)
pt9705	10.1056/NEJMoa1406498	63	Female	M1c	14.6	Dead	PD	CTLA-4	Ipilimumab/Tremelimumab	HiSeq 2000(Illumina)
pt9765	10.1056/NEJMoa1406498	38	Female	M1b	25.5667	Dead	PD	CTLA-4	Ipilimumab/Tremelimumab	HiSeq 2000(Illumina)
pt99	10.1126/science.aad0095	42	Female	M1c	54.4	Alive	SD	CTLA-4	Ipilimumab	HiSeq 2500(Illumina)
CR04885_T_N	10.1038/s41588-018-0200-2	NA	Female	NA	25.55	Dead	CR/PR	CTLA-4	NA	HiSeq 2500(Illumina)
CR06670_T_N	10.1038/s41588-018-0200-2	NA	Female	NA	45.0167	Alive	CR/PR	CTLA-4	NA	HiSeq 2500(Illumina)
CR1509_T_N	10.1038/s41588-018-0200-2	NA	Female	NA	54.75	Dead	CR/PR	CTLA-4	NA	HiSeq 2500(Illumina)
CR6126_T_N	10.1038/s41588-018-0200-2	NA	Female	NA	23.5667	Dead	CR/PR	CTLA-4	NA	HiSeq 2500(Illumina)
DFCI_MM_1-TP-NB-SM-BZRJ8-SM-BZRJC	10.1038/s41588-018-0200-2	NA	Female	NA	20	Dead	CR/PR	PD-1/PD-L1	NA	HiSeq 2500(Illumina)
DFCI_MM_2-TP-NB-SM-BZRJA-SM-BZRJD	10.1038/s41588-018-0200-2	NA	Female	NA	12.1667	Dead	CR/PR	PD-1/PD-L1	NA	HiSeq 2500(Illumina)
LSD2057_T_N	10.1038/s41588-018-0200-2	NA	Female	NA	40.15	Dead	SD	CTLA-4	NA	HiSeq 2500(Illumina)
MEL-582186-TP-NB-SM-CN21Q-SM-CJP7T	10.1038/s41588-018-0200-2	NA	Female	NA	13.8333	Dead	CR/PR	CTLA-4 plus PD-1/PD-L1	NA	HiSeq 2500(Illumina)
MEL-650366-TP-NB-SM-CN221-SM-CJP7U	10.1038/s41588-018-0200-2	NA	Female	NA	26.4667	Dead	PD	CTLA-4 plus PD-1/PD-L1	NA	HiSeq 2500(Illumina)
MEL-682321-TP-NB-SM-CN21G-SM-CJP7S	10.1038/s41588-018-0200-2	NA	Female	NA	14.9	Dead	CR/PR	CTLA-4 plus PD-1/PD-L1	NA	HiSeq 2500(Illumina)
MEL-IPI_Pat02-TP-NB-SM-4DJZX-SM-4NFU4	10.1038/s41588-018-0200-2	42	Female	NA	54.4	Dead	SD	CTLA-4	NA	HiSeq 2500(Illumina)
MEL-IPI_Pat03-TP-NB-SM-4DJZY-SM-4NFU5	10.1038/s41588-018-0200-2	61	Female	NA	3.33333	Alive	PD	CTLA-4	NA	HiSeq 2500(Illumina)
MEL-IPI_Pat104-TP-NT-SM-4CU6R-SM-53U4Q	10.1038/s41588-018-0200-2	45	Female	NA	7.9	Alive	SD	CTLA-4	NA	HiSeq 2500(Illumina)
MEL-IPI_Pat106-TP-NT-SM-4CU6T-SM-4MGPK	10.1038/s41588-018-0200-2	43	Female	NA	8.33333	Alive	PD	CTLA-4	NA	HiSeq 2500(Illumina)
MEL-IPI_Pat118-TP-NT-SM-5X2QV-SM-5X2RD	10.1038/s41588-018-0200-2	43	Female	NA	10.4333	Alive	PD	CTLA-4	NA	HiSeq 2500(Illumina)
MEL-IPI_Pat123-TP-NB-SM-5X2R1-SM-5VWHL	10.1038/s41588-018-0200-2	49	Female	NA	28.4333	Alive	SD	CTLA-4	NA	HiSeq 2500(Illumina)
MEL-IPI_Pat127-TP-NB-SM-5X2R5-SM-5VWHP	10.1038/s41588-018-0200-2	24	Female	NA	11.0667	Alive	PD	CTLA-4	NA	HiSeq 2500(Illumina)
MEL-IPI_Pat135-TP-NB-SM-7A152-SM-5VWHU	10.1038/s41588-018-0200-2	29	Female	NA	2.7	Alive	PD	CTLA-4	NA	HiSeq 2500(Illumina)
MEL-IPI_Pat138-TP-NB-SM-7A155-SM-5VWHX	10.1038/s41588-018-0200-2	39	Female	NA	49.2667	Alive	SD	CTLA-4	NA	HiSeq 2500(Illumina)
MEL-IPI_Pat14-TP-NB-SM-53U3C-SM-4NFUG	10.1038/s41588-018-0200-2	47	Female	NA	5.43333	Alive	PD	CTLA-4	NA	HiSeq 2500(Illumina)
MEL-IPI_Pat148-TP-NB-SM-5VWJQ-SM-5VWI8	10.1038/s41588-018-0200-2	36	Female	NA	2.8	Alive	PD	CTLA-4	NA	HiSeq 2500(Illumina)
MEL-IPI_Pat157-TP-NB-SM-7A15B-SM-5VWIH	10.1038/s41588-018-0200-2	69	Female	NA	2.86667	Alive	NA	CTLA-4	NA	HiSeq 2500(Illumina)
MEL-IPI_Pat16-TP-NT-SM-53U3E-SM-53U5B	10.1038/s41588-018-0200-2	68	Female	NA	27.0333	Alive	PD	CTLA-4	NA	HiSeq 2500(Illumina)
MEL-IPI_Pat162-TP-NB-SM-7A15D-SM-5VWIM	10.1038/s41588-018-0200-2	55	Female	NA	7.03333	Alive	PD	CTLA-4	NA	HiSeq 2500(Illumina)
MEL-IPI_Pat174-TP-NB-SM-5VOB4-SM-5VWIY	10.1038/s41588-018-0200-2	57	Female	NA	22.9333	Dead	CR/PR	CTLA-4	NA	HiSeq 2500(Illumina)
MEL-IPI_Pat175-TP-NB-SM-7A15L-SM-5VWIZ	10.1038/s41588-018-0200-2	66	Female	NA	3	Alive	NA	CTLA-4	NA	HiSeq 2500(Illumina)
MEL-IPI_Pat18-TP-NT-SM-4DK1E-SM-53U5D	10.1038/s41588-018-0200-2	55	Female	NA	37.8	Dead	PD	CTLA-4	NA	HiSeq 2500(Illumina)
MEL-IPI_Pat24-TP-NT-SM-4DK1K-SM-53U5J	10.1038/s41588-018-0200-2	74	Female	NA	32.3667	Dead	CR/PR	CTLA-4	NA	HiSeq 2500(Illumina)
MEL-IPI_Pat43-TP-NB-SM-4DK24-SM-4NFVA	10.1038/s41588-018-0200-2	75	Female	NA	1.23333	Alive	PD	CTLA-4	NA	HiSeq 2500(Illumina)
MEL-IPI_Pat46-TP-NT-SM-53U48-SM-53U5S	10.1038/s41588-018-0200-2	37	Female	NA	5.33333	Alive	PD	CTLA-4	NA	HiSeq 2500(Illumina)
MEL-IPI_Pat55-TP-NB-SM-4DK2G-SM-4NFVM	10.1038/s41588-018-0200-2	71	Female	NA	6.43333	Alive	PD	CTLA-4	NA	HiSeq 2500(Illumina)
MEL-IPI_Pat58-TP-NB-SM-4DK2J-SM-4NFVP	10.1038/s41588-018-0200-2	59	Female	NA	21.7333	Alive	PD	CTLA-4	NA	HiSeq 2500(Illumina)
MEL-IPI_Pat61-TP-NB-SM-4DK2M-SM-4NFVS	10.1038/s41588-018-0200-2	78	Female	NA	4.03333	Alive	PD	CTLA-4	NA	HiSeq 2500(Illumina)
MEL-IPI_Pat66-TP-NB-SM-4DK2R-SM-4NFVX	10.1038/s41588-018-0200-2	44	Female	NA	21.7667	Dead	SD	CTLA-4	NA	HiSeq 2500(Illumina)
MEL-IPI_Pat81-TP-NB-SM-4DK37-SM-4NFWD	10.1038/s41588-018-0200-2	54	Female	NA	20.9333	Alive	PD	CTLA-4	NA	HiSeq 2500(Illumina)
MEL-IPI_Pat82-TP-NT-SM-4DK38-SM-53U55	10.1038/s41588-018-0200-2	54	Female	NA	3.46667	Alive	PD	CTLA-4	NA	HiSeq 2500(Illumina)
MEL-IPI_Pat98-TP-NT-SM-4CU6L-SM-53U4K	10.1038/s41588-018-0200-2	57	Female	NA	4.66667	Alive	PD	CTLA-4	NA	HiSeq 2500(Illumina)
MEL-IPI_Pat99-TP-NT-SM-4CU6M-SM-53U4L	10.1038/s41588-018-0200-2	36	Female	NA	11.7333	Alive	PD	CTLA-4	NA	HiSeq 2500(Illumina)
NR4810_T_N	10.1038/s41588-018-0200-2	NA	Female	NA	4.86667	Dead	PD	CTLA-4	NA	HiSeq 2500(Illumina)
NR4949_T_N	10.1038/s41588-018-0200-2	NA	Female	NA	8.51667	Dead	PD	CTLA-4	NA	HiSeq 2500(Illumina)
NR8815_T_N	10.1038/s41588-018-0200-2	NA	Female	NA	14.6	Dead	PD	CTLA-4	NA	HiSeq 2500(Illumina)
NR9449_T_N	10.1038/s41588-018-0200-2	NA	Female	NA	7.3	Dead	PD	CTLA-4	NA	HiSeq 2500(Illumina)
NR9705_T_N	10.1038/s41588-018-0200-2	NA	Female	NA	14.6	Dead	PD	CTLA-4	NA	HiSeq 2500(Illumina)
NR9765_T_N	10.1038/s41588-018-0200-2	NA	Female	NA	25.55	Dead	PD	CTLA-4	NA	HiSeq 2500(Illumina)
PR4091_T_N	10.1038/s41588-018-0200-2	NA	Female	NA	73.2667	Dead	CR/PR	CTLA-4	NA	HiSeq 2500(Illumina)
PR4092_T_N	10.1038/s41588-018-0200-2	NA	Female	NA	74.2167	Dead	CR/PR	CTLA-4	NA	HiSeq 2500(Illumina)
SD0346_T_N	10.1038/s41588-018-0200-2	NA	Female	NA	35.2833	Alive	SD	CTLA-4	NA	HiSeq 2500(Illumina)
SD2051_T_N	10.1038/s41588-018-0200-2	NA	Female	NA	9.73333	Alive	SD	CTLA-4	NA	HiSeq 2500(Illumina)
SD2056_T_N	10.1038/s41588-018-0200-2	NA	Female	NA	48.5333	Dead	SD	CTLA-4	NA	HiSeq 2500(Illumina)
SD5118_T_N	10.1038/s41588-018-0200-2	NA	Female	NA	32.85	Alive	SD	CTLA-4	NA	HiSeq 2500(Illumina)
SD6494_T_N	10.1038/s41588-018-0200-2	NA	Female	NA	8.51667	Alive	SD	CTLA-4	NA	HiSeq 2500(Illumina)
SD7357_T_N	10.1038/s41588-018-0200-2	NA	Female	NA	24.3333	Alive	SD	CTLA-4	NA	HiSeq 2500(Illumina)
Patient102	10.1038/s41591-019-0654-5	NA	Male	M1c	26.1667	Alive	MR	PD-1/PD-L1	Pembrolizumab	HiSeq(Illumina)
Patient107	10.1038/s41591-019-0654-5	NA	Male	M1c	1.56667	Dead	CR/PR	PD-1/PD-L1	Pembrolizumab	HiSeq(Illumina)
Patient108	10.1038/s41591-019-0654-5	NA	Male	M1c	5.5	Dead	PD	PD-1/PD-L1	Pembrolizumab	HiSeq(Illumina)
Patient125	10.1038/s41591-019-0654-5	NA	Male	M1c	32.6	Alive	CR/PR	PD-1/PD-L1	Nivolumab	HiSeq(Illumina)
Patient126	10.1038/s41591-019-0654-5	NA	Male	M1c	33.0667	Alive	CR/PR	PD-1/PD-L1	Nivolumab	HiSeq(Illumina)
Patient127	10.1038/s41591-019-0654-5	NA	Male	M1c	28.8667	Alive	CR/PR	PD-1/PD-L1	Nivolumab	HiSeq(Illumina)
Patient13	10.1038/s41591-019-0654-5	NA	Male	M1c	1.93333	Dead	PD	CTLA-4 plus PD-1/PD-L1	Ipilimumab+Pembrolizumab	HiSeq(Illumina)
Patient131	10.1038/s41591-019-0654-5	NA	Male	M1b	27.7667	Alive	CR/PR	PD-1/PD-L1	Pembrolizumab	HiSeq(Illumina)
Patient132	10.1038/s41591-019-0654-5	NA	Male	M1b	24.6333	Alive	CR/PR	PD-1/PD-L1	Pembrolizumab	HiSeq(Illumina)
Patient133	10.1038/s41591-019-0654-5	NA	Male	M1c	12.3333	Dead	PD	PD-1/PD-L1	Pembrolizumab	HiSeq(Illumina)
Patient134	10.1038/s41591-019-0654-5	NA	Male	M1b	19.6667	Dead	PD	PD-1/PD-L1	Pembrolizumab	HiSeq(Illumina)
Patient135	10.1038/s41591-019-0654-5	NA	Male	M1c	20.9333	Alive	CR/PR	PD-1/PD-L1	Pembrolizumab	HiSeq(Illumina)
Patient136	10.1038/s41591-019-0654-5	NA	Male	M1b	23.2667	Alive	PD	PD-1/PD-L1	Pembrolizumab	HiSeq(Illumina)
Patient140	10.1038/s41591-019-0654-5	NA	Male	M1b	11.7	Dead	PD	PD-1/PD-L1	Pembrolizumab	HiSeq(Illumina)
Patient143	10.1038/s41591-019-0654-5	NA	Male	M0	21	Alive	PD	PD-1/PD-L1	Pembrolizumab	HiSeq(Illumina)
Patient144	10.1038/s41591-019-0654-5	NA	Male	M1c	22.0667	Alive	CR/PR	PD-1/PD-L1	Pembrolizumab	HiSeq(Illumina)
Patient145	10.1038/s41591-019-0654-5	NA	Male	M1c	27.7667	Alive	CR/PR	PD-1/PD-L1	Pembrolizumab	HiSeq(Illumina)
Patient147	10.1038/s41591-019-0654-5	NA	Male	M1c	32	Alive	CR/PR	PD-1/PD-L1	Nivolumab	HiSeq(Illumina)
Patient149	10.1038/s41591-019-0654-5	NA	Male	M1c	16.5667	Dead	SD	PD-1/PD-L1	Pembrolizumab	HiSeq(Illumina)
Patient150	10.1038/s41591-019-0654-5	NA	Male	M1c	22.8333	Alive	CR/PR	PD-1/PD-L1	Pembrolizumab	HiSeq(Illumina)
Patient155	10.1038/s41591-019-0654-5	NA	Male	M0	15.8333	Alive	PD	PD-1/PD-L1	Pembrolizumab	HiSeq(Illumina)
Patient156	10.1038/s41591-019-0654-5	NA	Male	M1c	2.9	Dead	PD	PD-1/PD-L1	Pembrolizumab	HiSeq(Illumina)
Patient157	10.1038/s41591-019-0654-5	NA	Male	M1c	4.76667	Alive	PD	PD-1/PD-L1	Pembrolizumab	HiSeq(Illumina)
Patient158	10.1038/s41591-019-0654-5	NA	Male	M1c	6.46667	Alive	CR/PR	PD-1/PD-L1	Pembrolizumab	HiSeq(Illumina)
Patient162	10.1038/s41591-019-0654-5	NA	Male	M1c	6.7	Dead	PD	CTLA-4 plus PD-1/PD-L1	Ipilimumab+Nivolumab	HiSeq(Illumina)
Patient163	10.1038/s41591-019-0654-5	NA	Male	M1c	5.76667	Dead	PD	CTLA-4 plus PD-1/PD-L1	Ipilimumab+Nivolumab	HiSeq(Illumina)
Patient165	10.1038/s41591-019-0654-5	NA	Male	M1c	2.5	Alive	PD	PD-1/PD-L1	Pembrolizumab	HiSeq(Illumina)
Patient168	10.1038/s41591-019-0654-5	NA	Male	M1c	20.7667	Alive	CR/PR	PD-1/PD-L1	Nivolumab	HiSeq(Illumina)
Patient169	10.1038/s41591-019-0654-5	NA	Male	M1c	18.1	Alive	CR/PR	PD-1/PD-L1	Pembrolizumab	HiSeq(Illumina)
Patient17	10.1038/s41591-019-0654-5	NA	Male	M1c	22.8667	Dead	SD	CTLA-4 plus PD-1/PD-L1	Ipilimumab+Nivolumab	HiSeq(Illumina)
Patient170	10.1038/s41591-019-0654-5	NA	Male	M0	11.5667	Alive	SD	PD-1/PD-L1	Pembrolizumab	HiSeq(Illumina)
Patient172	10.1038/s41591-019-0654-5	NA	Male	M0	9.06667	Alive	SD	PD-1/PD-L1	Pembrolizumab	HiSeq(Illumina)
Patient18	10.1038/s41591-019-0654-5	NA	Male	M0	4.33333	Dead	PD	PD-1/PD-L1	Nivolumab	HiSeq(Illumina)
Patient180	10.1038/s41591-019-0654-5	NA	Male	M1c	12.6667	Dead	SD	PD-1/PD-L1	Pembrolizumab	HiSeq(Illumina)
Patient183	10.1038/s41591-019-0654-5	NA	Male	M1c	19.0667	Dead	PD	PD-1/PD-L1	Pembrolizumab	HiSeq(Illumina)
Patient184	10.1038/s41591-019-0654-5	NA	Male	M1c	17.1	Alive	CR/PR	PD-1/PD-L1	Nivolumab	HiSeq(Illumina)
Patient185	10.1038/s41591-019-0654-5	NA	Male	M1c	6.76667	Alive	SD	PD-1/PD-L1	Nivolumab	HiSeq(Illumina)
Patient188	10.1038/s41591-019-0654-5	NA	Male	M1a	2.46667	Dead	PD	PD-1/PD-L1	Pembrolizumab	HiSeq(Illumina)
Patient191	10.1038/s41591-019-0654-5	NA	Male	M1b	21.9333	Alive	CR/PR	PD-1/PD-L1	Nivolumab	HiSeq(Illumina)
Patient195	10.1038/s41591-019-0654-5	NA	Male	M1c	29.8333	Alive	CR/PR	CTLA-4 plus PD-1/PD-L1	Ipilimumab+Nivolumab	HiSeq(Illumina)
Patient196	10.1038/s41591-019-0654-5	NA	Male	M1c	2.7	Dead	PD	PD-1/PD-L1	Nivolumab	HiSeq(Illumina)
Patient200	10.1038/s41591-019-0654-5	NA	Male	M1c	17.0667	Dead	PD	PD-1/PD-L1	Pembrolizumab	HiSeq(Illumina)
Patient201	10.1038/s41591-019-0654-5	NA	Male	M0	5.56667	Dead	PD	PD-1/PD-L1	Pembrolizumab	HiSeq(Illumina)
Patient203	10.1038/s41591-019-0654-5	NA	Male	M1b	20.8667	Dead	PD	CTLA-4 plus PD-1/PD-L1	Ipilimumab+Pembrolizumab	HiSeq(Illumina)
Patient204	10.1038/s41591-019-0654-5	NA	Male	M1a	27.3	Alive	CR/PR	PD-1/PD-L1	Pembrolizumab	HiSeq(Illumina)
Patient206	10.1038/s41591-019-0654-5	NA	Male	M1c	3	Dead	PD	CTLA-4 plus PD-1/PD-L1	Ipilimumab+Pembrolizumab	HiSeq(Illumina)
Patient22	10.1038/s41591-019-0654-5	NA	Male	M1c	8.43333	Dead	PD	CTLA-4 plus PD-1/PD-L1	Ipilimumab+Nivolumab	HiSeq(Illumina)
Patient23	10.1038/s41591-019-0654-5	NA	Male	M0	32.5	Alive	PD	PD-1/PD-L1	Nivolumab	HiSeq(Illumina)
Patient24	10.1038/s41591-019-0654-5	NA	Male	M1c	4.56667	Dead	PD	CTLA-4 plus PD-1/PD-L1	Ipilimumab+Nivolumab	HiSeq(Illumina)
Patient25	10.1038/s41591-019-0654-5	NA	Male	M1c	36.5333	Alive	CR/PR	CTLA-4 plus PD-1/PD-L1	Ipilimumab+Pembrolizumab	HiSeq(Illumina)
Patient27	10.1038/s41591-019-0654-5	NA	Male	M1a	14.3667	Dead	PD	CTLA-4 plus PD-1/PD-L1	Ipilimumab+Pembrolizumab	HiSeq(Illumina)
Patient31	10.1038/s41591-019-0654-5	NA	Male	M1c	14.2	Dead	PD	CTLA-4 plus PD-1/PD-L1	Ipilimumab+Pembrolizumab	HiSeq(Illumina)
Patient34	10.1038/s41591-019-0654-5	NA	Male	M1b	56.3667	Alive	CR/PR	CTLA-4 plus PD-1/PD-L1	Ipilimumab+Pembrolizumab	HiSeq(Illumina)
Patient35	10.1038/s41591-019-0654-5	NA	Male	M1c	32.2667	Dead	SD	CTLA-4 plus PD-1/PD-L1	Ipilimumab+Nivolumab	HiSeq(Illumina)
Patient36	10.1038/s41591-019-0654-5	NA	Male	M1c	15.0333	Dead	PD	PD-1/PD-L1	Nivolumab	HiSeq(Illumina)
Patient37	10.1038/s41591-019-0654-5	NA	Male	M1c	9.16667	Dead	PD	PD-1/PD-L1	Nivolumab	HiSeq(Illumina)
Patient38	10.1038/s41591-019-0654-5	NA	Male	M1c	11.4333	Dead	PD	CTLA-4 plus PD-1/PD-L1	Ipilimumab+Nivolumab	HiSeq(Illumina)
Patient39	10.1038/s41591-019-0654-5	NA	Male	M1a	31.2333	Alive	SD	PD-1/PD-L1	Nivolumab	HiSeq(Illumina)
Patient4	10.1038/s41591-019-0654-5	NA	Male	M1c	20	Dead	CR/PR	CTLA-4 plus PD-1/PD-L1	Ipilimumab+Pembrolizumab	HiSeq(Illumina)
Patient41	10.1038/s41591-019-0654-5	NA	Male	M1b	56.1667	Alive	CR/PR	CTLA-4 plus PD-1/PD-L1	Ipilimumab+Nivolumab	HiSeq(Illumina)
Patient42	10.1038/s41591-019-0654-5	NA	Male	M1c	34.2333	Alive	CR/PR	CTLA-4 plus PD-1/PD-L1	Ipilimumab+Nivolumab	HiSeq(Illumina)
Patient43	10.1038/s41591-019-0654-5	NA	Male	M1c	30.8333	Alive	CR/PR	PD-1/PD-L1	Nivolumab	HiSeq(Illumina)
Patient44	10.1038/s41591-019-0654-5	NA	Male	M1c	30.7333	Alive	CR/PR	CTLA-4 plus PD-1/PD-L1	Ipilimumab+Nivolumab	HiSeq(Illumina)
Patient45	10.1038/s41591-019-0654-5	NA	Male	M1c	55.5333	Alive	CR/PR	CTLA-4 plus PD-1/PD-L1	Ipilimumab+Nivolumab	HiSeq(Illumina)
Patient46	10.1038/s41591-019-0654-5	NA	Male	M1c	29.8667	Alive	SD	PD-1/PD-L1	Pembrolizumab	HiSeq(Illumina)
Patient51	10.1038/s41591-019-0654-5	NA	Male	M1b	51.5667	Alive	CR/PR	PD-1/PD-L1	Nivolumab	HiSeq(Illumina)
Patient54	10.1038/s41591-019-0654-5	NA	Male	M1c	33.9	Dead	MR	CTLA-4 plus PD-1/PD-L1	Ipilimumab+Pembrolizumab	HiSeq(Illumina)
Patient55	10.1038/s41591-019-0654-5	NA	Male	M1c	50.1	Alive	CR/PR	PD-1/PD-L1	Nivolumab	HiSeq(Illumina)
Patient56	10.1038/s41591-019-0654-5	NA	Male	M1c	4.06667	Dead	PD	CTLA-4 plus PD-1/PD-L1	Ipilimumab+Nivolumab	HiSeq(Illumina)
Patient58	10.1038/s41591-019-0654-5	NA	Male	M1c	10.1	Dead	PD	CTLA-4 plus PD-1/PD-L1	Ipilimumab+Nivolumab	HiSeq(Illumina)
Patient59	10.1038/s41591-019-0654-5	NA	Male	M1c	6.36667	Dead	PD	CTLA-4 plus PD-1/PD-L1	Ipilimumab+Nivolumab	HiSeq(Illumina)
Patient60	10.1038/s41591-019-0654-5	NA	Male	M1b	22.0667	Dead	SD	CTLA-4 plus PD-1/PD-L1	Ipilimumab+Nivolumab	HiSeq(Illumina)
Patient7	10.1038/s41591-019-0654-5	NA	Male	M1c	8.96667	Dead	SD	CTLA-4 plus PD-1/PD-L1	Ipilimumab+Pembrolizumab	HiSeq(Illumina)
Patient72	10.1038/s41591-019-0654-5	NA	Male	M1a	13.1667	Alive	PD	CTLA-4 plus PD-1/PD-L1	Ipilimumab+Nivolumab	HiSeq(Illumina)
Patient73	10.1038/s41591-019-0654-5	NA	Male	M1c	28.2	Dead	PD	CTLA-4 plus PD-1/PD-L1	Ipilimumab+Nivolumab	HiSeq(Illumina)
Patient75	10.1038/s41591-019-0654-5	NA	Male	M1c	29.7	Alive	CR/PR	PD-1/PD-L1	Nivolumab	HiSeq(Illumina)
Patient8	10.1038/s41591-019-0654-5	NA	Male	M1b	33.5	Dead	SD	PD-1/PD-L1	Pembrolizumab	HiSeq(Illumina)
Patient80	10.1038/s41591-019-0654-5	NA	Male	M1b	16.7333	Dead	PD	CTLA-4 plus PD-1/PD-L1	Ipilimumab+Pembrolizumab	HiSeq(Illumina)
Patient82	10.1038/s41591-019-0654-5	NA	Male	M1c	4.36667	Dead	PD	CTLA-4 plus PD-1/PD-L1	Ipilimumab+Pembrolizumab	HiSeq(Illumina)
Patient83	10.1038/s41591-019-0654-5	NA	Male	M1c	2.36667	Dead	PD	CTLA-4 plus PD-1/PD-L1	Ipilimumab+Nivolumab	HiSeq(Illumina)
Patient86	10.1038/s41591-019-0654-5	NA	Male	M1c	44.2333	Alive	SD	CTLA-4 plus PD-1/PD-L1	Ipilimumab+Pembrolizumab	HiSeq(Illumina)
Patient88	10.1038/s41591-019-0654-5	NA	Male	M1c	2.46667	Dead	PD	CTLA-4 plus PD-1/PD-L1	Ipilimumab+Pembrolizumab	HiSeq(Illumina)
Patient96	10.1038/s41591-019-0654-5	NA	Male	M1c	30.4333	Alive	CR/PR	PD-1/PD-L1	Nivolumab	HiSeq(Illumina)
Patient99	10.1038/s41591-019-0654-5	NA	Male	M1c	30.7	Alive	CR/PR	PD-1/PD-L1	Nivolumab	HiSeq(Illumina)
pt0095	10.1056/NEJMoa1406498	74	Male	M1b	69.3667	Alive	CR/PR	CTLA-4	Ipilimumab/Tremelimumab	HiSeq 2000(Illumina)
pt0167	10.1056/NEJMoa1406498	33	Male	M1c	32.8667	Alive	CR/PR	CTLA-4	Ipilimumab/Tremelimumab	HiSeq 2000(Illumina)
pt0244	10.1056/NEJMoa1406498	49	Male	M1c	25.5667	Alive	CR/PR	CTLA-4	Ipilimumab/Tremelimumab	HiSeq 2000(Illumina)
pt03803	10.1056/NEJMoa1406498	90	Male	M0	96.1333	Dead	CR/PR	CTLA-4	Ipilimumab/Tremelimumab	HiSeq 2000(Illumina)
Pt10	10.1016/j.cell.2016.02.065	60	Male	M1a	12.9	Alive	PD	PD-1/PD-L1	Pembrolizumab/Nivolumab	HiSeq 2000(Illumina)
pt101	10.1126/science.aad0095	71	Male	M1b	32.9	Alive	CR/PR	CTLA-4	Ipilimumab	HiSeq 2500(Illumina)
pt102	10.1126/science.aad0095	33	Male	M1c	5.36667	Dead	PD	CTLA-4	Ipilimumab	HiSeq 2500(Illumina)
pt103	10.1126/science.aad0095	36	Male	M0	35	Alive	SD	CTLA-4	Ipilimumab	HiSeq 2500(Illumina)
pt104	10.1126/science.aad0095	73	Male	M1c	4.66667	Dead	PD	CTLA-4	Ipilimumab	HiSeq 2500(Illumina)
pt105	10.1126/science.aad0095	70	Male	M1c	12	Dead	PD	CTLA-4	Ipilimumab	HiSeq 2500(Illumina)
pt106	10.1126/science.aad0095	75	Male	M1c	9.6	Dead	PD	CTLA-4	Ipilimumab	HiSeq 2500(Illumina)
pt107	10.1126/science.aad0095	70	Male	M1c	34.9333	Dead	CR/PR	CTLA-4	Ipilimumab	HiSeq 2500(Illumina)
pt109	10.1126/science.aad0095	41	Male	M0	34.9	Alive	CR/PR	CTLA-4	Ipilimumab	HiSeq 2500(Illumina)
Pt11	10.1016/j.cell.2016.02.065	37	Male	M1c	15.5667	Dead	PD	PD-1/PD-L1	Pembrolizumab/Nivolumab	HiSeq 2000(Illumina)
pt111	10.1126/science.aad0095	69	Male	M1b	2.76667	Dead	PD	CTLA-4	Ipilimumab	HiSeq 2500(Illumina)
pt112	10.1126/science.aad0095	67	Male	M1c	26.3333	Alive	PD	CTLA-4	Ipilimumab	HiSeq 2500(Illumina)
pt1120	10.1056/NEJMoa1406498	68	Male	M1a	55.9667	Alive	CR/PR	CTLA-4	Ipilimumab/Tremelimumab	HiSeq 2000(Illumina)
pt11217	10.1056/NEJMoa1406498	66	Male	M1c	19.4667	Dead	CR/PR	CTLA-4	Ipilimumab/Tremelimumab	HiSeq 2000(Illumina)
pt113	10.1126/science.aad0095	76	Male	M1b	10.6667	Dead	PD	CTLA-4	Ipilimumab	HiSeq 2500(Illumina)
pt114	10.1126/science.aad0095	68	Male	M1c	10.0333	Dead	CR/PR	CTLA-4	Ipilimumab	HiSeq 2500(Illumina)
pt115	10.1126/science.aad0095	45	Male	M1c	4.83333	Dead	PD	CTLA-4	Ipilimumab	HiSeq 2500(Illumina)
pt116	10.1126/science.aad0095	73	Male	M1c	30.4667	Alive	CR/PR	CTLA-4	Ipilimumab	HiSeq 2500(Illumina)
pt118	10.1126/science.aad0095	61	Male	M0	26.9333	Alive	PD	CTLA-4	Ipilimumab	HiSeq 2500(Illumina)
pt119	10.1126/science.aad0095	46	Male	M1c	4.06667	Dead	PD	CTLA-4	Ipilimumab	HiSeq 2500(Illumina)
Pt12	10.1016/j.cell.2016.02.065	59	Male	M1c	10.9	Dead	PD	PD-1/PD-L1	Pembrolizumab/Nivolumab	HiSeq 2000(Illumina)
pt121	10.1126/science.aad0095	78	Male	M1b	4.86667	Dead	PD	CTLA-4	Ipilimumab	HiSeq 2500(Illumina)
pt122	10.1126/science.aad0095	77	Male	M1b	21.3667	Alive	CR/PR	CTLA-4	Ipilimumab	HiSeq 2500(Illumina)
pt124	10.1126/science.aad0095	29	Male	M1c	3.76667	Dead	PD	CTLA-4	Ipilimumab	HiSeq 2500(Illumina)
pt125	10.1126/science.aad0095	18	Male	M1b	17.9667	Alive	PD	CTLA-4	Ipilimumab	HiSeq 2500(Illumina)
pt126	10.1126/science.aad0095	78	Male	M0	24.4	Dead	PD	CTLA-4	Ipilimumab	HiSeq 2500(Illumina)
pt127	10.1126/science.aad0095	76	Male	M1c	1.5	Dead	PD	CTLA-4	Ipilimumab	HiSeq 2500(Illumina)
pt128	10.1126/science.aad0095	32	Male	M1c	8.56667	Dead	SD	CTLA-4	Ipilimumab	HiSeq 2500(Illumina)
pt129	10.1126/science.aad0095	81	Male	M1c	22.5333	Alive	CR/PR	CTLA-4	Ipilimumab	HiSeq 2500(Illumina)
pt12A	10.1126/scitranslmed.aah3560	70	Male	NA	27.8333	Alive	PD	CTLA-4	Ipilimumab	HiSeq 2000/2500(Illumina)
pt130	10.1126/science.aad0095	76	Male	M1b	18.0667	Dead	PD	CTLA-4	Ipilimumab	HiSeq 2500(Illumina)
pt133	10.1126/science.aad0095	58	Male	M1c	3.3	Dead	PD	CTLA-4	Ipilimumab	HiSeq 2500(Illumina)
pt135	10.1126/science.aad0095	62	Male	M1c	16.4	Dead	PD	CTLA-4	Ipilimumab	HiSeq 2500(Illumina)
pt136	10.1126/science.aad0095	71	Male	M1c	5.1	Dead	PD	CTLA-4	Ipilimumab	HiSeq 2500(Illumina)
pt137	10.1126/science.aad0095	63	Male	M1a	7.46667	Dead	PD	CTLA-4	Ipilimumab	HiSeq 2500(Illumina)
pt139	10.1126/science.aad0095	32	Male	M1c	1.66667	Dead	PD	CTLA-4	Ipilimumab	HiSeq 2500(Illumina)
pt140	10.1126/science.aad0095	68	Male	M1c	6.8	Dead	PD	CTLA-4	Ipilimumab	HiSeq 2500(Illumina)
pt142	10.1126/science.aad0095	51	Male	M1b	28.0667	Alive	PD	CTLA-4	Ipilimumab	HiSeq 2500(Illumina)
pt144	10.1126/science.aad0095	79	Male	M1c	5.06667	Dead	PD	CTLA-4	Ipilimumab	HiSeq 2500(Illumina)
pt146	10.1126/science.aad0095	54	Male	M1c	24.9667	Alive	PD	CTLA-4	Ipilimumab	HiSeq 2500(Illumina)
pt148	10.1126/science.aad0095	31	Male	M1c	2.56667	Dead	SD	CTLA-4	Ipilimumab	HiSeq 2500(Illumina)
pt149	10.1126/science.aad0095	50	Male	M1c	13.6	Dead	PD	CTLA-4	Ipilimumab	HiSeq 2500(Illumina)
pt1494	10.1056/NEJMoa1406498	70	Male	M1c	24.3333	Alive	CR/PR	CTLA-4	Ipilimumab/Tremelimumab	HiSeq 2000(Illumina)
Pt15	10.1016/j.cell.2016.02.065	70	Male	M1b	32.6667	Dead	CR/PR	PD-1/PD-L1	Pembrolizumab/Nivolumab	HiSeq 2000(Illumina)
pt150	10.1126/science.aad0095	68	Male	M1c	2.23333	Dead	SD	CTLA-4	Ipilimumab	HiSeq 2500(Illumina)
pt151	10.1126/science.aad0095	44	Male	M1c	6.83333	Dead	PD	CTLA-4	Ipilimumab	HiSeq 2500(Illumina)
pt152	10.1126/science.aad0095	48	Male	M1c	3.6	Dead	PD	CTLA-4	Ipilimumab	HiSeq 2500(Illumina)
pt153	10.1126/science.aad0095	66	Male	M1a	15.5333	Dead	PD	CTLA-4	Ipilimumab	HiSeq 2500(Illumina)
pt157	10.1126/science.aad0095	59	Male	M1c	5.83333	Dead	PD	CTLA-4	Ipilimumab	HiSeq 2500(Illumina)
pt158	10.1126/science.aad0095	81	Male	M1c	22.5333	Dead	SD	CTLA-4	Ipilimumab	HiSeq 2500(Illumina)
Pt16	10.1016/j.cell.2016.02.065	19	Male	M1b	6.2	Dead	PD	PD-1/PD-L1	Pembrolizumab/Nivolumab	HiSeq 2000(Illumina)
pt160	10.1126/science.aad0095	69	Male	M1c	10.8333	Dead	PD	CTLA-4	Ipilimumab	HiSeq 2500(Illumina)
pt161	10.1126/science.aad0095	61	Male	M1c	45.9667	Alive	PD	CTLA-4	Ipilimumab	HiSeq 2500(Illumina)
pt162	10.1126/science.aad0095	77	Male	M1c	39.4667	Dead	PD	CTLA-4	Ipilimumab	HiSeq 2500(Illumina)
pt163	10.1126/science.aad0095	82	Male	M1c	44.2	Alive	SD	CTLA-4	Ipilimumab	HiSeq 2500(Illumina)
pt164	10.1126/science.aad0095	72	Male	M1c	4.9	Dead	PD	CTLA-4	Ipilimumab	HiSeq 2500(Illumina)
pt165	10.1126/science.aad0095	65	Male	M1c	7.03333	Dead	PD	CTLA-4	Ipilimumab	HiSeq 2500(Illumina)
pt168	10.1126/science.aad0095	45	Male	M1c	51.3	Alive	CR/PR	CTLA-4	Ipilimumab	HiSeq 2500(Illumina)
pt169	10.1126/science.aad0095	67	Male	M1b	49.5667	Alive	CR/PR	CTLA-4	Ipilimumab	HiSeq 2500(Illumina)
pt16C	10.1126/scitranslmed.aah3560	34	Male	NA	20.4333	Dead	PD	CTLA-4 plus PD-1/PD-L1	Ipilimumab+Pembrolizumab	HiSeq 2000/2500(Illumina)
pt16D	10.1126/scitranslmed.aah3560	34	Male	NA	20.4333	Dead	PD	CTLA-4 plus PD-1/PD-L1	Ipilimumab+Pembrolizumab	HiSeq 2000/2500(Illumina)
Pt17	10.1016/j.cell.2016.02.065	67	Male	M1a	31.7667	Dead	PD	PD-1/PD-L1	Pembrolizumab/Nivolumab	HiSeq 2000(Illumina)
pt170	10.1126/science.aad0095	74	Male	M1c	1.13333	Dead	PD	CTLA-4	Ipilimumab	HiSeq 2500(Illumina)
pt171	10.1126/science.aad0095	64	Male	M1c	4.26667	Dead	PD	CTLA-4	Ipilimumab	HiSeq 2500(Illumina)
pt174	10.1126/science.aad0095	68	Male	M1c	2.96667	Dead	PD	CTLA-4	Ipilimumab	HiSeq 2500(Illumina)
pt176	10.1126/science.aad0095	78	Male	M1c	36.8667	Alive	CR/PR	CTLA-4	Ipilimumab	HiSeq 2500(Illumina)
pt177	10.1126/science.aad0095	36	Male	M1c	34.4667	Alive	SD	CTLA-4	Ipilimumab	HiSeq 2500(Illumina)
pt178	10.1126/science.aad0095	77	Male	M1c	2.16667	Dead	PD	CTLA-4	Ipilimumab	HiSeq 2500(Illumina)
pt179	10.1126/science.aad0095	73	Male	M1c	6.93333	Dead	PD	CTLA-4	Ipilimumab	HiSeq 2500(Illumina)
Pt18	10.1016/j.cell.2016.02.065	64	Male	M1c	36.0333	Alive	CR/PR	PD-1/PD-L1	Pembrolizumab/Nivolumab	HiSeq 2000(Illumina)
pt181	10.1126/science.aad0095	68	Male	M1c	7.83333	Dead	PD	CTLA-4	Ipilimumab	HiSeq 2500(Illumina)
pt182	10.1126/science.aad0095	69	Male	M0	8.33333	Dead	PD	CTLA-4	Ipilimumab	HiSeq 2500(Illumina)
pt184	10.1126/science.aad0095	36	Male	M1b	7.46667	Dead	PD	CTLA-4	Ipilimumab	HiSeq 2500(Illumina)
pt185	10.1126/science.aad0095	86	Male	M1c	9.06667	Dead	PD	CTLA-4	Ipilimumab	HiSeq 2500(Illumina)
pt186	10.1126/science.aad0095	76	Male	M1c	20.0667	Dead	PD	CTLA-4	Ipilimumab	HiSeq 2500(Illumina)
pt1867	10.1056/NEJMoa1406498	68	Male	M1c	18.2667	Dead	PD	CTLA-4	Ipilimumab/Tremelimumab	HiSeq 2000(Illumina)
pt187	10.1126/science.aad0095	65	Male	M0	34.6333	Alive	CR/PR	CTLA-4	Ipilimumab	HiSeq 2500(Illumina)
pt188	10.1126/science.aad0095	83	Male	M1c	3.53333	Dead	PD	CTLA-4	Ipilimumab	HiSeq 2500(Illumina)
Pt19	10.1016/j.cell.2016.02.065	45	Male	M1c	35.3333	Alive	CR/PR	PD-1/PD-L1	Pembrolizumab/Nivolumab	HiSeq 2000(Illumina)
pt190	10.1126/science.aad0095	39	Male	M1c	2.63333	Dead	PD	CTLA-4	Ipilimumab	HiSeq 2500(Illumina)
pt191	10.1126/science.aad0095	38	Male	M1c	17.7333	Dead	PD	CTLA-4	Ipilimumab	HiSeq 2500(Illumina)
pt192	10.1126/science.aad0095	63	Male	M1c	4.56667	Dead	PD	CTLA-4	Ipilimumab	HiSeq 2500(Illumina)
pt193	10.1126/science.aad0095	71	Male	M1c	14.7333	Dead	CR/PR	CTLA-4	Ipilimumab	HiSeq 2500(Illumina)
pt194	10.1126/science.aad0095	73	Male	M1c	6.43333	Dead	PD	CTLA-4	Ipilimumab	HiSeq 2500(Illumina)
pt195	10.1126/science.aad0095	74	Male	M1c	4.63333	Dead	PD	CTLA-4	Ipilimumab	HiSeq 2500(Illumina)
pt196	10.1126/science.aad0095	21	Male	M0	34.3	Alive	CR/PR	CTLA-4	Ipilimumab	HiSeq 2500(Illumina)
pt198	10.1126/science.aad0095	69	Male	M1b	26.7	Dead	CR/PR	CTLA-4	Ipilimumab	HiSeq 2500(Illumina)
pt199	10.1126/science.aad0095	48	Male	M1c	24.1333	Dead	SD	CTLA-4	Ipilimumab	HiSeq 2500(Illumina)
pt19D	10.1126/scitranslmed.aah3560	55	Male	NA	21.2	Dead	PD	CTLA-4 plus PD-1/PD-L1	Ipilimumab+Pembrolizumab	HiSeq 2000/2500(Illumina)
Pt2	10.1016/j.cell.2016.02.065	55	Male	M1c	30.9	Alive	CR/PR	PD-1/PD-L1	Pembrolizumab/Nivolumab	HiSeq 2000(Illumina)
pt202	10.1126/science.aad0095	22	Male	M1c	34.2333	Alive	PD	CTLA-4	Ipilimumab	HiSeq 2500(Illumina)
pt203	10.1126/science.aad0095	83	Male	M1c	15.2667	Dead	PD	CTLA-4	Ipilimumab	HiSeq 2500(Illumina)
pt204	10.1126/science.aad0095	55	Male	M1a	9.76667	Dead	SD	CTLA-4	Ipilimumab	HiSeq 2500(Illumina)
pt206	10.1126/science.aad0095	59	Male	M1c	33.5	Alive	CR/PR	CTLA-4	Ipilimumab	HiSeq 2500(Illumina)
pt207	10.1126/science.aad0095	49	Male	M1c	4.1	Dead	PD	CTLA-4	Ipilimumab	HiSeq 2500(Illumina)
pt20A	10.1126/scitranslmed.aah3560	59	Male	NA	26.1333	Alive	PD	CTLA-4 plus PD-1/PD-L1	Ipilimumab+Pembrolizumab	HiSeq 2000/2500(Illumina)
pt20E	10.1126/scitranslmed.aah3560	59	Male	NA	26.1333	Alive	PD	CTLA-4 plus PD-1/PD-L1	Ipilimumab+Pembrolizumab	HiSeq 2000/2500(Illumina)
Pt21	10.1016/j.cell.2016.02.065	60	Male	M1b	31.5	Dead	CR/PR	PD-1/PD-L1	Pembrolizumab/Nivolumab	HiSeq 2000(Illumina)
pt2137	10.1056/NEJMoa1406498	18	Male	M1c	9.73333	Dead	PD	CTLA-4	Ipilimumab/Tremelimumab	HiSeq 2000(Illumina)
pt21C	10.1126/scitranslmed.aah3560	63	Male	NA	8.23333	Dead	PD	CTLA-4 plus PD-1/PD-L1	Ipilimumab+Pembrolizumab	HiSeq 2000/2500(Illumina)
Pt22	10.1016/j.cell.2016.02.065	55	Male	M1c	6.06667	Dead	PD	PD-1/PD-L1	Pembrolizumab/Nivolumab	HiSeq 2000(Illumina)
pt22640	10.1056/NEJMoa1406498	71	Male	M1c	52.3333	Alive	CR/PR	CTLA-4	Ipilimumab/Tremelimumab	HiSeq 2000(Illumina)
Pt23	10.1016/j.cell.2016.02.065	63	Male	M1c	3.43333	Dead	PD	PD-1/PD-L1	Pembrolizumab/Nivolumab	HiSeq 2000(Illumina)
pt23A	10.1126/scitranslmed.aah3560	40	Male	NA	22.3333	Alive	PD	CTLA-4 plus PD-1/PD-L1	Ipilimumab+Pembrolizumab	HiSeq 2000/2500(Illumina)
Pt24	10.1016/j.cell.2016.02.065	70	Male	M1c	32.4667	Dead	CR/PR	PD-1/PD-L1	Pembrolizumab/Nivolumab	HiSeq 2000(Illumina)
pt2472	10.1056/NEJMoa1406498	71	Male	M1c	20.7	Alive	CR/PR	CTLA-4	Ipilimumab/Tremelimumab	HiSeq 2000(Illumina)
pt24C	10.1126/scitranslmed.aah3560	50	Male	NA	41.8	Alive	PD	CTLA-4 plus PD-1/PD-L1	Ipilimumab+Pembrolizumab	HiSeq 2000/2500(Illumina)
Pt25	10.1016/j.cell.2016.02.065	74	Male	M1c	8.73333	Dead	PD	PD-1/PD-L1	Pembrolizumab/Nivolumab	HiSeq 2000(Illumina)
Pt26	10.1016/j.cell.2016.02.065	71	Male	M1c	44.5333	Alive	CR/PR	PD-1/PD-L1	Pembrolizumab/Nivolumab	HiSeq 2000(Illumina)
Pt27	10.1016/j.cell.2016.02.065	83	Male	M1c	18.2667	Alive	CR/PR	PD-1/PD-L1	Pembrolizumab/Nivolumab	HiSeq 2000(Illumina)
Pt28	10.1016/j.cell.2016.02.065	82	Male	M1c	14.6333	Dead	CR/PR	PD-1/PD-L1	Pembrolizumab/Nivolumab	HiSeq 2000(Illumina)
pt28A	10.1126/scitranslmed.aah3560	55	Male	NA	10.4667	Dead	PD	CTLA-4 plus PD-1/PD-L1	Ipilimumab+Pembrolizumab	HiSeq 2000/2500(Illumina)
pt28D	10.1126/scitranslmed.aah3560	55	Male	NA	10.4667	Dead	PD	CTLA-4 plus PD-1/PD-L1	Ipilimumab+Pembrolizumab	HiSeq 2000/2500(Illumina)
Pt29	10.1016/j.cell.2016.02.065	84	Male	M1c	8.96667	Dead	PD	PD-1/PD-L1	Pembrolizumab/Nivolumab	HiSeq 2000(Illumina)
pt29C	10.1126/scitranslmed.aah3560	34	Male	NA	18.2667	Dead	PD	CTLA-4 plus PD-1/PD-L1	Ipilimumab+Pembrolizumab	HiSeq 2000/2500(Illumina)
pt2E	10.1126/scitranslmed.aah3560	50	Male	NA	23.9667	Alive	PD	CTLA-4 plus PD-1/PD-L1	Ipilimumab+Pembrolizumab	HiSeq 2000/2500(Illumina)
Pt3	10.1016/j.cell.2016.02.065	58	Male	M1c	23.0333	Dead	CR/PR	PD-1/PD-L1	Pembrolizumab/Nivolumab	HiSeq 2000(Illumina)
pt3086	10.1056/NEJMoa1406498	43	Male	M1c	31.6333	Dead	CR/PR	CTLA-4	Ipilimumab/Tremelimumab	HiSeq 2000(Illumina)
Pt31	10.1016/j.cell.2016.02.065	47	Male	M1c	23.4667	Alive	PD	PD-1/PD-L1	Pembrolizumab/Nivolumab	HiSeq 2000(Illumina)
Pt32	10.1016/j.cell.2016.02.065	47	Male	M1c	5.7	Dead	PD	PD-1/PD-L1	Pembrolizumab/Nivolumab	HiSeq 2000(Illumina)
Pt34	10.1016/j.cell.2016.02.065	42	Male	M1c	13.9333	Alive	CR/PR	PD-1/PD-L1	Pembrolizumab/Nivolumab	HiSeq 2000(Illumina)
pt3484	10.1056/NEJMoa1406498	74	Male	M1c	35.3	Alive	CR/PR	CTLA-4	Ipilimumab/Tremelimumab	HiSeq 2000(Illumina)
pt34A	10.1126/scitranslmed.aah3560	69	Male	NA	20.2667	Alive	CR/PR	CTLA-4 plus PD-1/PD-L1	Ipilimumab+Pembrolizumab	HiSeq 2000/2500(Illumina)
pt3549	10.1056/NEJMoa1406498	50	Male	M1c	6.1	Dead	PD	CTLA-4	Ipilimumab/Tremelimumab	HiSeq 2000(Illumina)
pt3665	10.1056/NEJMoa1406498	70	Male	M1b	32.8667	Alive	CR/PR	CTLA-4	Ipilimumab/Tremelimumab	HiSeq 2000(Illumina)
pt37B	10.1126/scitranslmed.aah3560	82	Male	NA	18.3667	Dead	CR/PR	CTLA-4	Ipilimumab	HiSeq 2000/2500(Illumina)
pt39	10.1056/NEJMoa1604958	58	Male	M1c	23.0333	NA	CR/PR	PD-1/PD-L1	Pembrolizumab	HiSeq 2000(Illumina)
Pt4	10.1016/j.cell.2016.02.065	62	Male	M1c	31.6	Alive	CR/PR	PD-1/PD-L1	Pembrolizumab/Nivolumab	HiSeq 2000(Illumina)
pt40	10.1056/NEJMoa1604958	60	Male	M1b	31.5	NA	CR/PR	PD-1/PD-L1	Pembrolizumab	HiSeq 2000(Illumina)
pt4018	10.1056/NEJMoa1406498	55	Male	M1c	3.66667	Dead	PD	CTLA-4	Ipilimumab/Tremelimumab	HiSeq 2000(Illumina)
pt4035	10.1056/NEJMoa1406498	78	Male	M1c	51.1	Alive	CR/PR	CTLA-4	Ipilimumab/Tremelimumab	HiSeq 2000(Illumina)
pt4045	10.1056/NEJMoa1406498	42	Male	M1c	20.7	Dead	PD	CTLA-4	Ipilimumab/Tremelimumab	HiSeq 2000(Illumina)
pt4046	10.1056/NEJMoa1406498	44	Male	M1a	25.5667	Alive	CR/PR	CTLA-4	Ipilimumab/Tremelimumab	HiSeq 2000(Illumina)
pt4077	10.1056/NEJMoa1406498	75	Male	M1c	74.2333	Alive	CR/PR	CTLA-4	Ipilimumab/Tremelimumab	HiSeq 2000(Illumina)
pt4083	10.1056/NEJMoa1406498	54	Male	M1c	2.43333	Dead	PD	CTLA-4	Ipilimumab/Tremelimumab	HiSeq 2000(Illumina)
pt41	10.1056/NEJMoa1604958	70	Male	M1c	32.4667	NA	CR/PR	PD-1/PD-L1	Pembrolizumab	HiSeq 2000(Illumina)
pt41A	10.1126/scitranslmed.aah3560	68	Male	NA	28.7	Alive	PD	CTLA-4 plus PD-1/PD-L1	Ipilimumab+Pembrolizumab	HiSeq 2000/2500(Illumina)
pt42	10.1056/NEJMoa1604958	61	Male	M1c	42.0667	NA	CR/PR	PD-1/PD-L1	Pembrolizumab	HiSeq 2000(Illumina)
pt45C	10.1126/scitranslmed.aah3560	59	Male	NA	44	Alive	PD	CTLA-4 plus PD-1/PD-L1	Ipilimumab+Pembrolizumab	HiSeq 2000/2500(Illumina)
pt45E	10.1126/scitranslmed.aah3560	59	Male	NA	44	Alive	PD	CTLA-4 plus PD-1/PD-L1	Ipilimumab+Pembrolizumab	HiSeq 2000/2500(Illumina)
pt4631	10.1056/NEJMoa1406498	59	Male	M1c	6.1	Dead	PD	CTLA-4	Ipilimumab/Tremelimumab	HiSeq 2000(Illumina)
pt4691	10.1056/NEJMoa1406498	62	Male	M1c	88.8333	Alive	CR/PR	CTLA-4	Ipilimumab/Tremelimumab	HiSeq 2000(Illumina)
pt4744	10.1056/NEJMoa1406498	52	Male	M1c	25.5667	Alive	CR/PR	CTLA-4	Ipilimumab/Tremelimumab	HiSeq 2000(Illumina)
pt47A	10.1126/scitranslmed.aah3560	72	Male	NA	36.4	Alive	CR/PR	CTLA-4 plus PD-1/PD-L1	Ipilimumab+Pembrolizumab	HiSeq 2000/2500(Illumina)
pt47D	10.1126/scitranslmed.aah3560	72	Male	NA	36.4	Alive	CR/PR	CTLA-4 plus PD-1/PD-L1	Ipilimumab+Pembrolizumab	HiSeq 2000/2500(Illumina)
pt4880	10.1056/NEJMoa1406498	63	Male	M1b	65.7	Alive	CR/PR	CTLA-4	Ipilimumab/Tremelimumab	HiSeq 2000(Illumina)
pt49E	10.1126/scitranslmed.aah3560	46	Male	NA	36.4667	Dead	PD	CTLA-4 plus PD-1/PD-L1	Ipilimumab+Pembrolizumab	HiSeq 2000/2500(Illumina)
pt4D	10.1126/scitranslmed.aah3560	72	Male	NA	36.1	Dead	PD	CTLA-4 plus PD-1/PD-L1	Ipilimumab+Pembrolizumab	HiSeq 2000/2500(Illumina)
Pt5	10.1016/j.cell.2016.02.065	61	Male	M1c	14.6333	Alive	CR/PR	PD-1/PD-L1	Pembrolizumab/Nivolumab	HiSeq 2000(Illumina)
pt5038	10.1056/NEJMoa1406498	55	Male	M1c	14.6	Dead	PD	CTLA-4	Ipilimumab/Tremelimumab	HiSeq 2000(Illumina)
pt50A	10.1126/scitranslmed.aah3560	68	Male	NA	53.8667	Alive	PD	CTLA-4 plus PD-1/PD-L1	Ipilimumab+Pembrolizumab	HiSeq 2000/2500(Illumina)
pt50C	10.1126/scitranslmed.aah3560	68	Male	NA	53.8667	Alive	PD	CTLA-4 plus PD-1/PD-L1	Ipilimumab+Pembrolizumab	HiSeq 2000/2500(Illumina)
pt53A	10.1126/scitranslmed.aah3560	54	Male	NA	9.23333	Dead	PD	CTLA-4 plus PD-1/PD-L1	Ipilimumab+Pembrolizumab	HiSeq 2000/2500(Illumina)
pt53D	10.1126/scitranslmed.aah3560	54	Male	NA	9.23333	Dead	PD	CTLA-4 plus PD-1/PD-L1	Ipilimumab+Pembrolizumab	HiSeq 2000/2500(Illumina)
pt54A	10.1126/scitranslmed.aah3560	28	Male	NA	23.8	Alive	PD	CTLA-4 plus PD-1/PD-L1	Ipilimumab+Pembrolizumab	HiSeq 2000/2500(Illumina)
pt54C	10.1126/scitranslmed.aah3560	28	Male	NA	23.8	Alive	PD	CTLA-4 plus PD-1/PD-L1	Ipilimumab+Pembrolizumab	HiSeq 2000/2500(Illumina)
pt5934	10.1056/NEJMoa1406498	52	Male	M1c	19.4667	Dead	PD	CTLA-4	Ipilimumab/Tremelimumab	HiSeq 2000(Illumina)
Pt6	10.1016/j.cell.2016.02.065	51	Male	M1c	29.4	Alive	CR/PR	PD-1/PD-L1	Pembrolizumab/Nivolumab	HiSeq 2000(Illumina)
pt6161	10.1056/NEJMoa1406498	81	Male	M1b	31.6333	Dead	CR/PR	CTLA-4	Ipilimumab/Tremelimumab	HiSeq 2000(Illumina)
pt6336	10.1056/NEJMoa1406498	53	Male	M1c	83.9667	Alive	CR/PR	CTLA-4	Ipilimumab/Tremelimumab	HiSeq 2000(Illumina)
pt6721	10.1056/NEJMoa1406498	64	Male	M1a	9.73333	Dead	PD	CTLA-4	Ipilimumab/Tremelimumab	HiSeq 2000(Illumina)
pt6819	10.1056/NEJMoa1406498	55	Male	M1c	41.3667	Alive	CR/PR	CTLA-4	Ipilimumab/Tremelimumab	HiSeq 2000(Illumina)
pt6842	10.1056/NEJMoa1406498	64	Male	M1c	9.73333	Dead	PD	CTLA-4	Ipilimumab/Tremelimumab	HiSeq 2000(Illumina)
pt6B	10.1126/scitranslmed.aah3560	48	Male	NA	28.0667	Dead	PD	CTLA-4 plus PD-1/PD-L1	Ipilimumab+Pembrolizumab	HiSeq 2000/2500(Illumina)
pt7623	10.1056/NEJMoa1406498	62	Male	M1c	48.6667	Alive	CR/PR	CTLA-4	Ipilimumab/Tremelimumab	HiSeq 2000(Illumina)
pt7A	10.1126/scitranslmed.aah3560	64	Male	NA	39.1333	Alive	CR/PR	CTLA-4 plus PD-1/PD-L1	Ipilimumab+Pembrolizumab	HiSeq 2000/2500(Illumina)
pt7D	10.1126/scitranslmed.aah3560	64	Male	NA	39.1333	Alive	CR/PR	CTLA-4 plus PD-1/PD-L1	Ipilimumab+Pembrolizumab	HiSeq 2000/2500(Illumina)
Pt8	10.1016/j.cell.2016.02.065	69	Male	M1a	NA	Alive	CR/PR	PD-1/PD-L1	Pembrolizumab/Nivolumab	HiSeq 2000(Illumina)
Pt9	10.1016/j.cell.2016.02.065	68	Male	M0	35.1333	Alive	CR/PR	PD-1/PD-L1	Pembrolizumab/Nivolumab	HiSeq 2000(Illumina)
pt9306	10.1056/NEJMoa1406498	65	Male	M1c	64.5	Alive	CR/PR	CTLA-4	Ipilimumab/Tremelimumab	HiSeq 2000(Illumina)
pt9341	10.1056/NEJMoa1406498	77	Male	M1a	12.1667	Dead	PD	CTLA-4	Ipilimumab/Tremelimumab	HiSeq 2000(Illumina)
pt9445	10.1056/NEJMoa1406498	50	Male	M1c	2.43333	Dead	PD	CTLA-4	Ipilimumab/Tremelimumab	HiSeq 2000(Illumina)
pt9521	10.1056/NEJMoa1406498	74	Male	M1b	32.8667	Dead	PD	CTLA-4	Ipilimumab/Tremelimumab	HiSeq 2000(Illumina)
pt9699	10.1056/NEJMoa1406498	70	Male	M1c	53.5333	Alive	CR/PR	CTLA-4	Ipilimumab/Tremelimumab	HiSeq 2000(Illumina)
pt9A	10.1126/scitranslmed.aah3560	58	Male	NA	40.4333	Alive	PD	CTLA-4 plus PD-1/PD-L1	Ipilimumab+Pembrolizumab	HiSeq 2000/2500(Illumina)
pt9C	10.1126/scitranslmed.aah3560	58	Male	NA	40.4333	Alive	PD	CTLA-4 plus PD-1/PD-L1	Ipilimumab+Pembrolizumab	HiSeq 2000/2500(Illumina)
pt9D	10.1126/scitranslmed.aah3560	58	Male	NA	40.4333	Alive	PD	CTLA-4 plus PD-1/PD-L1	Ipilimumab+Pembrolizumab	HiSeq 2000/2500(Illumina)
CR0095_T_N	10.1038/s41588-018-0200-2	NA	Male	NA	69.35	Dead	CR/PR	CTLA-4	NA	HiSeq 2500(Illumina)
CR22640_T_N	10.1038/s41588-018-0200-2	NA	Male	NA	52.3167	Dead	CR/PR	CTLA-4	NA	HiSeq 2500(Illumina)
CR3665_T_N	10.1038/s41588-018-0200-2	NA	Male	NA	32.85	Dead	CR/PR	CTLA-4	NA	HiSeq 2500(Illumina)
CR6161_T_N	10.1038/s41588-018-0200-2	NA	Male	NA	31.7333	Alive	CR/PR	CTLA-4	NA	HiSeq 2500(Illumina)
CR9306_T_N	10.1038/s41588-018-0200-2	NA	Male	NA	64.4833	Dead	CR/PR	CTLA-4	NA	HiSeq 2500(Illumina)
CR9699_T_N	10.1038/s41588-018-0200-2	NA	Male	NA	53.5333	Dead	CR/PR	CTLA-4	NA	HiSeq 2500(Illumina)
LSD0167_T_N	10.1038/s41588-018-0200-2	NA	Male	NA	32.85	Dead	SD	CTLA-4	NA	HiSeq 2500(Illumina)
LSD3484_T_N	10.1038/s41588-018-0200-2	NA	Male	NA	35.9333	Dead	SD	CTLA-4	NA	HiSeq 2500(Illumina)
LSD4744_T_N	10.1038/s41588-018-0200-2	NA	Male	NA	25.55	Dead	SD	CTLA-4	NA	HiSeq 2500(Illumina)
LSD6819_T_N	10.1038/s41588-018-0200-2	NA	Male	NA	41.3667	Dead	SD	CTLA-4	NA	HiSeq 2500(Illumina)
MEL-587761-TP-NB-SM-CN1ZV-SM-CJP7Q	10.1038/s41588-018-0200-2	NA	Male	NA	19.4667	Dead	SD	CTLA-4 plus PD-1/PD-L1	NA	HiSeq 2500(Illumina)
MEL-IPI_Pat04-TP-NB-SM-4DJZZ-SM-4NFU6	10.1038/s41588-018-0200-2	71	Male	NA	32.9	Dead	CR/PR	CTLA-4	NA	HiSeq 2500(Illumina)
MEL-IPI_Pat06-TP-NB-SM-4DK12-SM-4NFU8	10.1038/s41588-018-0200-2	33	Male	NA	5.36667	Alive	PD	CTLA-4	NA	HiSeq 2500(Illumina)
MEL-IPI_Pat07-TP-NB-SM-4DK13-SM-4NFU9	10.1038/s41588-018-0200-2	35	Male	NA	35	Dead	SD	CTLA-4	NA	HiSeq 2500(Illumina)
MEL-IPI_Pat08-TP-NB-SM-4DK14-SM-4NFUA	10.1038/s41588-018-0200-2	73	Male	NA	4.66667	Alive	PD	CTLA-4	NA	HiSeq 2500(Illumina)
MEL-IPI_Pat100-TP-NT-SM-53U2D-SM-53U4M	10.1038/s41588-018-0200-2	71	Male	NA	12	Alive	PD	CTLA-4	NA	HiSeq 2500(Illumina)
MEL-IPI_Pat101-TP-NT-SM-4CU6O-SM-53U4N	10.1038/s41588-018-0200-2	75	Male	NA	9.6	Alive	PD	CTLA-4	NA	HiSeq 2500(Illumina)
MEL-IPI_Pat103-TP-NT-SM-4CU6Q-SM-53U4P	10.1038/s41588-018-0200-2	70	Male	NA	34.9333	Alive	CR/PR	CTLA-4	NA	HiSeq 2500(Illumina)
MEL-IPI_Pat105-TP-NT-SM-4CU6S-SM-53U4R	10.1038/s41588-018-0200-2	41	Male	NA	34.9	Dead	CR/PR	CTLA-4	NA	HiSeq 2500(Illumina)
MEL-IPI_Pat11-TP-NB-SM-4DK17-SM-4NFUD	10.1038/s41588-018-0200-2	67	Male	NA	26.3333	Dead	PD	CTLA-4	NA	HiSeq 2500(Illumina)
MEL-IPI_Pat110-TP-NT-SM-4CU6X-SM-4MGPO	10.1038/s41588-018-0200-2	76	Male	NA	10.6667	Alive	PD	CTLA-4	NA	HiSeq 2500(Illumina)
MEL-IPI_Pat111-TP-NT-SM-4CU6Y-SM-4MGPP	10.1038/s41588-018-0200-2	84	Male	NA	20.6	Alive	PD	CTLA-4	NA	HiSeq 2500(Illumina)
MEL-IPI_Pat113-TP-NT-SM-53U2Q-SM-4MGPR	10.1038/s41588-018-0200-2	68	Male	NA	10.0333	Alive	CR/PR	CTLA-4	NA	HiSeq 2500(Illumina)
MEL-IPI_Pat115-TP-NT-SM-5X2QS-SM-5X2RA	10.1038/s41588-018-0200-2	46	Male	NA	4.83333	Alive	PD	CTLA-4	NA	HiSeq 2500(Illumina)
MEL-IPI_Pat117-TP-NT-SM-5X2QU-SM-5X2RC	10.1038/s41588-018-0200-2	74	Male	NA	30.4667	Dead	CR/PR	CTLA-4	NA	HiSeq 2500(Illumina)
MEL-IPI_Pat119-TP-NT-SM-7459N-SM-7459Q	10.1038/s41588-018-0200-2	61	Male	NA	26.9333	Dead	PD	CTLA-4	NA	HiSeq 2500(Illumina)
MEL-IPI_Pat12-TP-NB-SM-7459O-SM-4NFUE	10.1038/s41588-018-0200-2	41	Male	NA	9.66667	Alive	PD	CTLA-4	NA	HiSeq 2500(Illumina)
MEL-IPI_Pat121-TP-NT-SM-7459K-SM-5X2RG	10.1038/s41588-018-0200-2	47	Male	NA	4.06667	Alive	PD	CTLA-4	NA	HiSeq 2500(Illumina)
MEL-IPI_Pat124-TP-NB-SM-7459L-SM-5VWHM	10.1038/s41588-018-0200-2	78	Male	NA	4.86667	Alive	PD	CTLA-4	NA	HiSeq 2500(Illumina)
MEL-IPI_Pat126-TP-NB-SM-5X2R4-SM-5VWHO	10.1038/s41588-018-0200-2	77	Male	NA	21.3667	Dead	CR/PR	CTLA-4	NA	HiSeq 2500(Illumina)
MEL-IPI_Pat128-TP-NB-SM-5X2R6-SM-5VWHQ	10.1038/s41588-018-0200-2	30	Male	NA	3.76667	Alive	PD	CTLA-4	NA	HiSeq 2500(Illumina)
MEL-IPI_Pat129-TP-NT-SM-5X2R7-SM-5X2RI	10.1038/s41588-018-0200-2	18	Male	NA	17.9667	Dead	PD	CTLA-4	NA	HiSeq 2500(Illumina)
MEL-IPI_Pat13-TP-NB-SM-4DK19-SM-4NFUF	10.1038/s41588-018-0200-2	78	Male	NA	24.4	Alive	PD	CTLA-4	NA	HiSeq 2500(Illumina)
MEL-IPI_Pat132-TP-NB-SM-5VWJA-SM-5VWHR	10.1038/s41588-018-0200-2	81	Male	NA	22.5333	Dead	CR/PR	CTLA-4	NA	HiSeq 2500(Illumina)
MEL-IPI_Pat133-TP-NB-SM-7A14Z-SM-5VWHS	10.1038/s41588-018-0200-2	75	Male	NA	18.0667	Alive	PD	CTLA-4	NA	HiSeq 2500(Illumina)
MEL-IPI_Pat134-TP-NB-SM-5VWJC-SM-5VWHT	10.1038/s41588-018-0200-2	73	Male	NA	10.0667	Alive	PD	CTLA-4	NA	HiSeq 2500(Illumina)
MEL-IPI_Pat139-TP-NB-SM-5VWJH-SM-5VWHY	10.1038/s41588-018-0200-2	58	Male	NA	3.3	Alive	PD	CTLA-4	NA	HiSeq 2500(Illumina)
MEL-IPI_Pat140-TP-NB-SM-5VWJI-SM-5VWHZ	10.1038/s41588-018-0200-2	62	Male	NA	16.4	Alive	PD	CTLA-4	NA	HiSeq 2500(Illumina)
MEL-IPI_Pat143-TP-NB-SM-7A156-SM-5VWI3	10.1038/s41588-018-0200-2	71	Male	NA	5.1	Alive	PD	CTLA-4	NA	HiSeq 2500(Illumina)
MEL-IPI_Pat144-TP-NB-SM-7A157-SM-5VWI4	10.1038/s41588-018-0200-2	65	Male	NA	29	Alive	CR/PR	CTLA-4	NA	HiSeq 2500(Illumina)
MEL-IPI_Pat147-TP-NB-SM-7A158-SM-5VWI7	10.1038/s41588-018-0200-2	63	Male	NA	7.46667	Alive	PD	CTLA-4	NA	HiSeq 2500(Illumina)
MEL-IPI_Pat15-TP-NB-SM-4DK1B-SM-4NFUH	10.1038/s41588-018-0200-2	32	Male	NA	1.66667	Alive	PD	CTLA-4	NA	HiSeq 2500(Illumina)
MEL-IPI_Pat151-TP-NB-SM-7A15A-SM-5VWIB	10.1038/s41588-018-0200-2	68	Male	NA	6.8	Alive	PD	CTLA-4	NA	HiSeq 2500(Illumina)
MEL-IPI_Pat159-TP-NB-SM-5VWK2-SM-5VWIJ	10.1038/s41588-018-0200-2	52	Male	NA	28.0667	Dead	PD	CTLA-4	NA	HiSeq 2500(Illumina)
MEL-IPI_Pat160-TP-NB-SM-5VWK3-SM-5VWIK	10.1038/s41588-018-0200-2	79	Male	NA	5.06667	Alive	PD	CTLA-4	NA	HiSeq 2500(Illumina)
MEL-IPI_Pat163-TP-NB-SM-5VWK6-SM-5VWIN	10.1038/s41588-018-0200-2	54	Male	NA	24.9667	Dead	PD	CTLA-4	NA	HiSeq 2500(Illumina)
MEL-IPI_Pat166-TP-NB-SM-7A15G-SM-5VWIQ	10.1038/s41588-018-0200-2	31	Male	NA	2.56667	Alive	NA	CTLA-4	NA	HiSeq 2500(Illumina)
MEL-IPI_Pat167-TP-NB-SM-7A15H-SM-5VWIR	10.1038/s41588-018-0200-2	50	Male	NA	13.6	Alive	PD	CTLA-4	NA	HiSeq 2500(Illumina)
MEL-IPI_Pat168-TP-NB-SM-5VOAX-SM-5VWIS	10.1038/s41588-018-0200-2	69	Male	NA	2.23333	Alive	NA	CTLA-4	NA	HiSeq 2500(Illumina)
MEL-IPI_Pat17-TP-NB-SM-4DK1D-SM-4NFUJ	10.1038/s41588-018-0200-2	44	Male	NA	6.83333	Alive	PD	CTLA-4	NA	HiSeq 2500(Illumina)
MEL-IPI_Pat170-TP-NB-SM-5VOAZ-SM-5VWIU	10.1038/s41588-018-0200-2	48	Male	NA	3.6	Alive	PD	CTLA-4	NA	HiSeq 2500(Illumina)
MEL-IPI_Pat171-TP-NB-SM-7A15J-SM-5VWIV	10.1038/s41588-018-0200-2	66	Male	NA	15.5333	Alive	PD	CTLA-4	NA	HiSeq 2500(Illumina)
MEL-IPI_Pat21-TP-NT-SM-4DK1H-SM-53U5G	10.1038/s41588-018-0200-2	81	Male	NA	22.5333	Alive	SD	CTLA-4	NA	HiSeq 2500(Illumina)
MEL-IPI_Pat27-TP-NB-SM-4DK1N-SM-4NFUT	10.1038/s41588-018-0200-2	61	Male	NA	45.9667	Dead	PD	CTLA-4	NA	HiSeq 2500(Illumina)
MEL-IPI_Pat32-TP-NT-SM-53U3T-SM-53U67	10.1038/s41588-018-0200-2	73	Male	NA	4.9	Alive	PD	CTLA-4	NA	HiSeq 2500(Illumina)
MEL-IPI_Pat39-TP-NB-SM-4DK1Z-SM-4NFV6	10.1038/s41588-018-0200-2	67	Male	NA	49.5667	Dead	CR/PR	CTLA-4	NA	HiSeq 2500(Illumina)
MEL-IPI_Pat41-TP-NT-SM-4DK22-SM-53U5O	10.1038/s41588-018-0200-2	64	Male	NA	4.26667	Alive	PD	CTLA-4	NA	HiSeq 2500(Illumina)
MEL-IPI_Pat45-TP-NT-SM-4DK26-SM-53U5R	10.1038/s41588-018-0200-2	69	Male	NA	2.96667	Alive	PD	CTLA-4	NA	HiSeq 2500(Illumina)
MEL-IPI_Pat47-TP-NT-SM-4DK28-SM-53U5U	10.1038/s41588-018-0200-2	78	Male	NA	36.8667	Dead	CR/PR	CTLA-4	NA	HiSeq 2500(Illumina)
MEL-IPI_Pat49-TP-NT-SM-4DK2A-SM-53U5W	10.1038/s41588-018-0200-2	36	Male	NA	34.4667	Dead	SD	CTLA-4	NA	HiSeq 2500(Illumina)
MEL-IPI_Pat50-TP-NT-SM-53U69-SM-53U5X	10.1038/s41588-018-0200-2	77	Male	NA	2.16667	Alive	PD	CTLA-4	NA	HiSeq 2500(Illumina)
MEL-IPI_Pat52-TP-NT-SM-4DK2D-SM-53U5Z	10.1038/s41588-018-0200-2	65	Male	NA	6.3	Alive	PD	CTLA-4	NA	HiSeq 2500(Illumina)
MEL-IPI_Pat54-TP-NB-SM-4DK2F-SM-4NFVL	10.1038/s41588-018-0200-2	73	Male	NA	6.93333	Alive	PD	CTLA-4	NA	HiSeq 2500(Illumina)
MEL-IPI_Pat56-TP-NB-SM-4DK2H-SM-4NFVN	10.1038/s41588-018-0200-2	68	Male	NA	7.83333	Alive	PD	CTLA-4	NA	HiSeq 2500(Illumina)
MEL-IPI_Pat57-TP-NB-SM-4DK2I-SM-4NFVO	10.1038/s41588-018-0200-2	69	Male	NA	8.33333	Alive	PD	CTLA-4	NA	HiSeq 2500(Illumina)
MEL-IPI_Pat59-TP-NB-SM-4DK2K-SM-4NFVQ	10.1038/s41588-018-0200-2	36	Male	NA	7.46667	Alive	PD	CTLA-4	NA	HiSeq 2500(Illumina)
MEL-IPI_Pat60-TP-NB-SM-4DK2L-SM-4NFVR	10.1038/s41588-018-0200-2	86	Male	NA	9.06667	Alive	PD	CTLA-4	NA	HiSeq 2500(Illumina)
MEL-IPI_Pat62-TP-NB-SM-4DK2N-SM-4NFVT	10.1038/s41588-018-0200-2	76	Male	NA	20.0667	Alive	PD	CTLA-4	NA	HiSeq 2500(Illumina)
MEL-IPI_Pat64-TP-NB-SM-4DK2P-SM-4NFVV	10.1038/s41588-018-0200-2	83	Male	NA	3.53333	Alive	PD	CTLA-4	NA	HiSeq 2500(Illumina)
MEL-IPI_Pat67-TP-NB-SM-4DK2S-SM-4NFVY	10.1038/s41588-018-0200-2	40	Male	NA	2.63333	Alive	PD	CTLA-4	NA	HiSeq 2500(Illumina)
MEL-IPI_Pat71-TP-NB-SM-4DK2W-SM-4NFW3	10.1038/s41588-018-0200-2	64	Male	NA	4.56667	Alive	PD	CTLA-4	NA	HiSeq 2500(Illumina)
MEL-IPI_Pat73-TP-NB-SM-4DK2Y-SM-4NFW5	10.1038/s41588-018-0200-2	71	Male	NA	14.7333	Alive	CR/PR	CTLA-4	NA	HiSeq 2500(Illumina)
MEL-IPI_Pat74-TP-NB-SM-4DK2Z-SM-4NFW6	10.1038/s41588-018-0200-2	73	Male	NA	6.43333	Alive	PD	CTLA-4	NA	HiSeq 2500(Illumina)
MEL-IPI_Pat76-TP-NB-SM-4DK32-SM-4NFW8	10.1038/s41588-018-0200-2	74	Male	NA	4.63333	Alive	PD	CTLA-4	NA	HiSeq 2500(Illumina)
MEL-IPI_Pat77-TP-NT-SM-4DK33-SM-53U63	10.1038/s41588-018-0200-2	22	Male	NA	34.3	Dead	CR/PR	CTLA-4	NA	HiSeq 2500(Illumina)
MEL-IPI_Pat79-TP-NB-SM-53U2S-SM-4NFWB	10.1038/s41588-018-0200-2	69	Male	NA	26.7	Alive	CR/PR	CTLA-4	NA	HiSeq 2500(Illumina)
MEL-IPI_Pat80-TP-NT-SM-4DK36-SM-53U53	10.1038/s41588-018-0200-2	47	Male	NA	24.1333	Alive	SD	CTLA-4	NA	HiSeq 2500(Illumina)
MEL-IPI_Pat83-TP-NT-SM-53U2W-SM-53U56	10.1038/s41588-018-0200-2	22	Male	NA	34.2333	Dead	PD	CTLA-4	NA	HiSeq 2500(Illumina)
MEL-IPI_Pat85-TP-NB-SM-53U2Y-SM-4NFWH	10.1038/s41588-018-0200-2	83	Male	NA	15.2667	Alive	PD	CTLA-4	NA	HiSeq 2500(Illumina)
MEL-IPI_Pat86-TP-NT-SM-4DK3C-SM-53U59	10.1038/s41588-018-0200-2	54	Male	NA	9.76667	Alive	SD	CTLA-4	NA	HiSeq 2500(Illumina)
MEL-IPI_Pat87-TP-NT-SM-4DK3D-SM-53U5A	10.1038/s41588-018-0200-2	47	Male	NA	36.4333	Dead	PD	CTLA-4	NA	HiSeq 2500(Illumina)
MEL-IPI_Pat90-TP-NB-SM-4DK3G-SM-4NFWM	10.1038/s41588-018-0200-2	59	Male	NA	33.5	Dead	CR/PR	CTLA-4	NA	HiSeq 2500(Illumina)
NR1867_T_N	10.1038/s41588-018-0200-2	NA	Male	NA	18.25	Dead	PD	CTLA-4	NA	HiSeq 2500(Illumina)
NR2137_T_N	10.1038/s41588-018-0200-2	NA	Male	NA	9.73333	Dead	PD	CTLA-4	NA	HiSeq 2500(Illumina)
NR3549_T_N	10.1038/s41588-018-0200-2	NA	Male	NA	6.08333	Dead	PD	CTLA-4	NA	HiSeq 2500(Illumina)
NR4018_T_N	10.1038/s41588-018-0200-2	NA	Male	NA	3.65	Dead	PD	CTLA-4	NA	HiSeq 2500(Illumina)
NR4045_T_N	10.1038/s41588-018-0200-2	NA	Male	NA	20.6833	Dead	PD	CTLA-4	NA	HiSeq 2500(Illumina)
NR4083_T_N	10.1038/s41588-018-0200-2	NA	Male	NA	2.8	Dead	PD	CTLA-4	NA	HiSeq 2500(Illumina)
NR4631_T_N	10.1038/s41588-018-0200-2	NA	Male	NA	6.08333	Dead	PD	CTLA-4	NA	HiSeq 2500(Illumina)
NR9445_T_N	10.1038/s41588-018-0200-2	NA	Male	NA	2.43333	Dead	PD	CTLA-4	NA	HiSeq 2500(Illumina)
NR9521_T_N	10.1038/s41588-018-0200-2	NA	Male	NA	32.85	Dead	PD	CTLA-4	NA	HiSeq 2500(Illumina)
PR12117_T_N	10.1038/s41588-018-0200-2	NA	Male	NA	19.4667	Alive	CR/PR	CTLA-4	NA	HiSeq 2500(Illumina)
PR4035_T_N	10.1038/s41588-018-0200-2	NA	Male	NA	51.1	Dead	CR/PR	CTLA-4	NA	HiSeq 2500(Illumina)
PR4046_T_N	10.1038/s41588-018-0200-2	NA	Male	NA	25.6667	Dead	CR/PR	CTLA-4	NA	HiSeq 2500(Illumina)
PR4077_T_N	10.1038/s41588-018-0200-2	NA	Male	NA	74.2167	Dead	CR/PR	CTLA-4	NA	HiSeq 2500(Illumina)
SD1494_T_N	10.1038/s41588-018-0200-2	NA	Male	NA	24.3333	Dead	SD	CTLA-4	NA	HiSeq 2500(Illumina)
SD5038_T_N	10.1038/s41588-018-0200-2	NA	Male	NA	14.6	Alive	SD	CTLA-4	NA	HiSeq 2500(Illumina)
SD5934_T_N	10.1038/s41588-018-0200-2	NA	Male	NA	19.4667	Alive	SD	CTLA-4	NA	HiSeq 2500(Illumina)
SD6336_T_N	10.1038/s41588-018-0200-2	NA	Male	NA	84.2333	Dead	SD	CTLA-4	NA	HiSeq 2500(Illumina)
pt211	10.1016/j.cell.2017.09.028	NA	NA	NA	38.1333	Alive	CR/PR	PD-1/PD-L1	Nivolumab	HiSeq 2000/2500(Illumina)
pt212	10.1016/j.cell.2017.09.028	NA	NA	M1b	21.1	Dead	SD	PD-1/PD-L1	Nivolumab	HiSeq 2000/2500(Illumina)
pt213	10.1016/j.cell.2017.09.028	NA	NA	M1c	7.4	Dead	PD	PD-1/PD-L1	Nivolumab	HiSeq 2000/2500(Illumina)
pt215	10.1016/j.cell.2017.09.028	NA	NA	M1c	38.3	Alive	CR/PR	PD-1/PD-L1	Nivolumab	HiSeq 2000/2500(Illumina)
pt216	10.1016/j.cell.2017.09.028	NA	NA	M0	8.63333	Dead	PD	PD-1/PD-L1	Nivolumab	HiSeq 2000/2500(Illumina)
pt217	10.1016/j.cell.2017.09.028	NA	NA	M1c	3.06667	Dead	PD	PD-1/PD-L1	Nivolumab	HiSeq 2000/2500(Illumina)
pt218	10.1016/j.cell.2017.09.028	NA	NA	M1a	8.53333	Dead	SD	PD-1/PD-L1	Nivolumab	HiSeq 2000/2500(Illumina)
pt219	10.1016/j.cell.2017.09.028	NA	NA	NA	27.9	Dead	PD	PD-1/PD-L1	Nivolumab	HiSeq 2000/2500(Illumina)
pt221	10.1016/j.cell.2017.09.028	NA	NA	NA	9.33333	Dead	PD	PD-1/PD-L1	Nivolumab	HiSeq 2000/2500(Illumina)
pt225	10.1016/j.cell.2017.09.028	NA	NA	M1c	1.9	Dead	PD	CTLA-4 plus PD-1/PD-L1	Ipilimumab+Nivolumab	HiSeq 2000/2500(Illumina)
pt226	10.1016/j.cell.2017.09.028	NA	NA	M1a	35.7667	Alive	CR/PR	PD-1/PD-L1	Nivolumab	HiSeq 2000/2500(Illumina)
pt231	10.1016/j.cell.2017.09.028	NA	NA	M1c	1.73333	Dead	SD	PD-1/PD-L1	Nivolumab	HiSeq 2000/2500(Illumina)
pt232	10.1016/j.cell.2017.09.028	NA	NA	M1c	4.96667	Alive	PD	PD-1/PD-L1	Nivolumab	HiSeq 2000/2500(Illumina)
pt233	10.1016/j.cell.2017.09.028	NA	NA	M1c	3.36667	Dead	PD	PD-1/PD-L1	Nivolumab	HiSeq 2000/2500(Illumina)
pt234	10.1016/j.cell.2017.09.028	NA	NA	M1b	31.7333	Alive	SD	PD-1/PD-L1	Nivolumab	HiSeq 2000/2500(Illumina)
pt235	10.1016/j.cell.2017.09.028	NA	NA	M1c	15.8333	Dead	PD	PD-1/PD-L1	Nivolumab	HiSeq 2000/2500(Illumina)
pt236	10.1016/j.cell.2017.09.028	NA	NA	NA	24.6667	Dead	PD	PD-1/PD-L1	Nivolumab	HiSeq 2000/2500(Illumina)
pt237	10.1016/j.cell.2017.09.028	NA	NA	M1c	9.1	Dead	PD	PD-1/PD-L1	Nivolumab	HiSeq 2000/2500(Illumina)
pt238	10.1016/j.cell.2017.09.028	NA	NA	M1a	35.1	Alive	CR/PR	PD-1/PD-L1	Nivolumab	HiSeq 2000/2500(Illumina)
pt239	10.1016/j.cell.2017.09.028	NA	NA	M1a	32.0333	Alive	PD	PD-1/PD-L1	Nivolumab	HiSeq 2000/2500(Illumina)
pt240	10.1016/j.cell.2017.09.028	NA	NA	M1c	3.8	Alive	PD	CTLA-4 plus PD-1/PD-L1	Ipilimumab+Nivolumab	HiSeq 2000/2500(Illumina)
pt242	10.1016/j.cell.2017.09.028	NA	NA	M1b	27.8	Alive	CR/PR	CTLA-4 plus PD-1/PD-L1	Ipilimumab+Nivolumab	HiSeq 2000/2500(Illumina)
pt244	10.1016/j.cell.2017.09.028	NA	NA	M1c	36.0333	Alive	SD	CTLA-4 plus PD-1/PD-L1	Ipilimumab+Nivolumab	HiSeq 2000/2500(Illumina)
pt245	10.1016/j.cell.2017.09.028	NA	NA	M1a	21.5333	Dead	SD	CTLA-4 plus PD-1/PD-L1	Ipilimumab+Nivolumab	HiSeq 2000/2500(Illumina)
pt246	10.1016/j.cell.2017.09.028	NA	NA	M1c	5.56667	Dead	SD	CTLA-4 plus PD-1/PD-L1	Ipilimumab+Nivolumab	HiSeq 2000/2500(Illumina)
pt252	10.1016/j.cell.2017.09.028	NA	NA	NA	36.4333	Alive	CR/PR	PD-1/PD-L1	Nivolumab	HiSeq 2000/2500(Illumina)
pt254	10.1016/j.cell.2017.09.028	NA	NA	M1a	7.56667	Dead	PD	CTLA-4 plus PD-1/PD-L1	Ipilimumab+Nivolumab	HiSeq 2000/2500(Illumina)
pt255	10.1016/j.cell.2017.09.028	NA	NA	M1b	23.9333	Dead	PD	CTLA-4 plus PD-1/PD-L1	Ipilimumab+Nivolumab	HiSeq 2000/2500(Illumina)
pt256	10.1016/j.cell.2017.09.028	NA	NA	M1c	34.8667	Alive	CR/PR	CTLA-4 plus PD-1/PD-L1	Ipilimumab+Nivolumab	HiSeq 2000/2500(Illumina)
pt257	10.1016/j.cell.2017.09.028	NA	NA	NA	27.5667	Alive	CR/PR	CTLA-4 plus PD-1/PD-L1	Ipilimumab+Nivolumab	HiSeq 2000/2500(Illumina)
pt259	10.1016/j.cell.2017.09.028	NA	NA	M1a	1.9	Alive	PD	CTLA-4 plus PD-1/PD-L1	Ipilimumab+Nivolumab	HiSeq 2000/2500(Illumina)
pt260	10.1016/j.cell.2017.09.028	NA	NA	M1c	15.8667	Dead	PD	CTLA-4 plus PD-1/PD-L1	Ipilimumab+Nivolumab	HiSeq 2000/2500(Illumina)
pt261	10.1016/j.cell.2017.09.028	NA	NA	M1c	14.4333	Dead	CR/PR	CTLA-4 plus PD-1/PD-L1	Ipilimumab+Nivolumab	HiSeq 2000/2500(Illumina)
pt262	10.1016/j.cell.2017.09.028	NA	NA	NA	28.8333	Alive	CR/PR	CTLA-4 plus PD-1/PD-L1	Ipilimumab+Nivolumab	HiSeq 2000/2500(Illumina)
pt266	10.1016/j.cell.2017.09.028	NA	NA	M1c	16.6333	Dead	SD	CTLA-4 plus PD-1/PD-L1	Ipilimumab+Nivolumab	HiSeq 2000/2500(Illumina)
pt267	10.1016/j.cell.2017.09.028	NA	NA	M1a	23.6	Dead	SD	PD-1/PD-L1	Nivolumab	HiSeq 2000/2500(Illumina)
pt268	10.1016/j.cell.2017.09.028	NA	NA	M1a	24.6	Alive	PD	PD-1/PD-L1	Nivolumab	HiSeq 2000/2500(Illumina)
pt273	10.1016/j.cell.2017.09.028	NA	NA	M1b	23.0667	Alive	SD	CTLA-4 plus PD-1/PD-L1	Ipilimumab+Nivolumab	HiSeq 2000/2500(Illumina)
pt274	10.1016/j.cell.2017.09.028	NA	NA	NA	18.0667	Dead	PD	PD-1/PD-L1	Nivolumab	HiSeq 2000/2500(Illumina)
pt275	10.1016/j.cell.2017.09.028	NA	NA	M1c	34.4	Alive	SD	CTLA-4 plus PD-1/PD-L1	Ipilimumab+Nivolumab	HiSeq 2000/2500(Illumina)
pt276	10.1016/j.cell.2017.09.028	NA	NA	M1b	28.0667	Alive	CR/PR	CTLA-4 plus PD-1/PD-L1	Ipilimumab+Nivolumab	HiSeq 2000/2500(Illumina)
pt278	10.1016/j.cell.2017.09.028	NA	NA	M1c	10.3667	Dead	SD	CTLA-4 plus PD-1/PD-L1	Ipilimumab+Nivolumab	HiSeq 2000/2500(Illumina)
pt279	10.1016/j.cell.2017.09.028	NA	NA	M1c	8.2	Alive	SD	PD-1/PD-L1	Nivolumab	HiSeq 2000/2500(Illumina)
pt280	10.1016/j.cell.2017.09.028	NA	NA	M1b	25.6667	Dead	CR/PR	PD-1/PD-L1	Nivolumab	HiSeq 2000/2500(Illumina)
pt281	10.1016/j.cell.2017.09.028	NA	NA	M1c	9.36667	Alive	SD	PD-1/PD-L1	Nivolumab	HiSeq 2000/2500(Illumina)
pt282	10.1016/j.cell.2017.09.028	NA	NA	M1c	0.666667	Dead	SD	PD-1/PD-L1	Nivolumab	HiSeq 2000/2500(Illumina)
pt284	10.1016/j.cell.2017.09.028	NA	NA	M1c	0.333333	Dead	SD	PD-1/PD-L1	Nivolumab	HiSeq 2000/2500(Illumina)
pt285	10.1016/j.cell.2017.09.028	NA	NA	M1a	15.7	Dead	SD	PD-1/PD-L1	Nivolumab	HiSeq 2000/2500(Illumina)
pt287	10.1016/j.cell.2017.09.028	NA	NA	NA	7.26667	Dead	SD	CTLA-4 plus PD-1/PD-L1	Ipilimumab+Nivolumab	HiSeq 2000/2500(Illumina)
pt290	10.1016/j.cell.2017.09.028	NA	NA	M1c	14.3	Dead	SD	CTLA-4 plus PD-1/PD-L1	Ipilimumab+Nivolumab	HiSeq 2000/2500(Illumina)
pt291	10.1016/j.cell.2017.09.028	NA	NA	M1c	15.4	Alive	SD	CTLA-4 plus PD-1/PD-L1	Ipilimumab+Nivolumab	HiSeq 2000/2500(Illumina)
pt292	10.1016/j.cell.2017.09.028	NA	NA	M1c	5.03333	Dead	PD	PD-1/PD-L1	Nivolumab	HiSeq 2000/2500(Illumina)
pt293	10.1016/j.cell.2017.09.028	NA	NA	M1a	30.1333	Alive	PD	CTLA-4 plus PD-1/PD-L1	Ipilimumab+Nivolumab	HiSeq 2000/2500(Illumina)
pt294	10.1016/j.cell.2017.09.028	NA	NA	M1c	9.06667	Dead	PD	CTLA-4 plus PD-1/PD-L1	Ipilimumab+Nivolumab	HiSeq 2000/2500(Illumina)
pt295	10.1016/j.cell.2017.09.028	NA	NA	NA	32.4667	Alive	SD	PD-1/PD-L1	Nivolumab	HiSeq 2000/2500(Illumina)
pt297	10.1016/j.cell.2017.09.028	NA	NA	M1a	28.1333	Dead	SD	PD-1/PD-L1	Nivolumab	HiSeq 2000/2500(Illumina)
pt298	10.1016/j.cell.2017.09.028	NA	NA	M1c	5.8	Dead	PD	CTLA-4 plus PD-1/PD-L1	Ipilimumab+Nivolumab	HiSeq 2000/2500(Illumina)
pt300	10.1016/j.cell.2017.09.028	NA	NA	NA	11.1	Dead	SD	CTLA-4 plus PD-1/PD-L1	Ipilimumab+Nivolumab	HiSeq 2000/2500(Illumina)
pt301	10.1016/j.cell.2017.09.028	NA	NA	M1c	28.3	Alive	PD	CTLA-4 plus PD-1/PD-L1	Ipilimumab+Nivolumab	HiSeq 2000/2500(Illumina)
pt302	10.1016/j.cell.2017.09.028	NA	NA	M1c	32.7	Alive	CR/PR	PD-1/PD-L1	Nivolumab	HiSeq 2000/2500(Illumina)
pt306	10.1016/j.cell.2017.09.028	NA	NA	M1c	24.9	Dead	SD	CTLA-4 plus PD-1/PD-L1	Ipilimumab+Nivolumab	HiSeq 2000/2500(Illumina)
pt308	10.1016/j.cell.2017.09.028	NA	NA	M1c	28	Dead	PD	CTLA-4 plus PD-1/PD-L1	Ipilimumab+Nivolumab	HiSeq 2000/2500(Illumina)
pt309	10.1016/j.cell.2017.09.028	NA	NA	M1a	27.8	Alive	CR/PR	CTLA-4 plus PD-1/PD-L1	Ipilimumab+Nivolumab	HiSeq 2000/2500(Illumina)
pt310	10.1016/j.cell.2017.09.028	NA	NA	NA	21.2	Alive	SD	PD-1/PD-L1	Nivolumab	HiSeq 2000/2500(Illumina)
pt311	10.1016/j.cell.2017.09.028	NA	NA	M1b	16.1333	Alive	PD	CTLA-4 plus PD-1/PD-L1	Ipilimumab+Nivolumab	HiSeq 2000/2500(Illumina)
pt312	10.1016/j.cell.2017.09.028	NA	NA	NA	27.2667	Alive	CR/PR	CTLA-4 plus PD-1/PD-L1	Ipilimumab+Nivolumab	HiSeq 2000/2500(Illumina)
pt314	10.1016/j.cell.2017.09.028	NA	NA	M1c	3.03333	Dead	PD	CTLA-4 plus PD-1/PD-L1	Ipilimumab+Nivolumab	HiSeq 2000/2500(Illumina)
pt316	10.1016/j.cell.2017.09.028	NA	NA	M1b	30.4333	Alive	SD	CTLA-4 plus PD-1/PD-L1	Ipilimumab+Nivolumab	HiSeq 2000/2500(Illumina)

## Sheet: Supplementary Data 6
	Supplementary Data 6 Clinical information of 109 ICI-treated samples in the integrated NSCLC cohort
Unique Subject Identifier	Sample ID	DOI	Age	Sex	Smoking status	Histology	PD-L1 expression	PFS (months)	PFS status	Response	Therapy target	Therapy drug	Sequencing platform
CA209012-13-156	1	10.1016/j.ccell.2018.03.018	70	Female	Former	LUSC	Weak	1.4127	Dead	PD	PD-1 plus CTLA-4	Nivolumab+Ipilimumab	HiSeq 2000/2500/4000(Illumina)
CA209012-13-166	2	10.1016/j.ccell.2018.03.018	72	Male	Former	LUSC	Strong	6.8008	Dead	PR	PD-1 plus CTLA-4	Nivolumab+Ipilimumab	HiSeq 2000/2500/4000(Illumina)
CA209012-13-170	3	10.1016/j.ccell.2018.03.018	61	Female	Never	LUSC	Strong	1.4784	Alive	SD	PD-1 plus CTLA-4	Nivolumab+Ipilimumab	HiSeq 2000/2500/4000(Illumina)
CA209012-10-182	4	10.1016/j.ccell.2018.03.018	64	Male	current	LUSC	Weak	3.7782	Dead	SD	PD-1 plus CTLA-4	Nivolumab+Ipilimumab	HiSeq 2000/2500/4000(Illumina)
CA209012-10-187	5	10.1016/j.ccell.2018.03.018	57	Male	Never	LUSC	Negative	7.5565	Dead	SD	PD-1 plus CTLA-4	Nivolumab+Ipilimumab	HiSeq 2000/2500/4000(Illumina)
CA209012-13-195	6	10.1016/j.ccell.2018.03.018	67	Female	Former	LUSC	Negative	3.7125	Dead	SD	PD-1 plus CTLA-4	Nivolumab+Ipilimumab	HiSeq 2000/2500/4000(Illumina)
CA209012-10-200	7	10.1016/j.ccell.2018.03.018	56	Male	Former	LUSC	Weak	38.6037	Alive	PR	PD-1 plus CTLA-4	Nivolumab+Ipilimumab	HiSeq 2000/2500/4000(Illumina)
CA209012-10-211	8	10.1016/j.ccell.2018.03.018	58	Male	Former	LUSC	Strong	2.9897	Dead	SD	PD-1 plus CTLA-4	Nivolumab+Ipilimumab	HiSeq 2000/2500/4000(Illumina)
CA209012-10-219	9	10.1016/j.ccell.2018.03.018	68	Female	Former	LUSC	Weak	7.7536	Dead	SD	PD-1 plus CTLA-4	Nivolumab+Ipilimumab	HiSeq 2000/2500/4000(Illumina)
CA209012-13-234	10	10.1016/j.ccell.2018.03.018	72	Male	Former	LUSC	Weak	5.4209	Dead	SD	PD-1 plus CTLA-4	Nivolumab+Ipilimumab	HiSeq 2000/2500/4000(Illumina)
CA209012-10-238	11	10.1016/j.ccell.2018.03.018	58	Female	Never	LUSC	Negative	7.8193	Dead	SD	PD-1 plus CTLA-4	Nivolumab+Ipilimumab	HiSeq 2000/2500/4000(Illumina)
CA209012-10-239	12	10.1016/j.ccell.2018.03.018	82	Male	Former	LUSC	Weak	26.152	Alive	PR	PD-1 plus CTLA-4	Nivolumab+Ipilimumab	HiSeq 2000/2500/4000(Illumina)
CA209012-10-252	13	10.1016/j.ccell.2018.03.018	76	Male	Never	LUSC	Unknown	23.9507	Dead	SD	PD-1 plus CTLA-4	Nivolumab+Ipilimumab	HiSeq 2000/2500/4000(Illumina)
CA209012-13-260	14	10.1016/j.ccell.2018.03.018	43	Female	Former	LUSC	Weak	1.6756	Dead	PD	PD-1 plus CTLA-4	Nivolumab+Ipilimumab	HiSeq 2000/2500/4000(Illumina)
CA209012-13-273	15	10.1016/j.ccell.2018.03.018	53	Female	current	LUSC	Negative	0.0329	Alive	PD	PD-1 plus CTLA-4	Nivolumab+Ipilimumab	HiSeq 2000/2500/4000(Illumina)
CA209012-10-275	16	10.1016/j.ccell.2018.03.018	67	Male	Never	LUSC	Negative	3.6468	Dead	SD	PD-1 plus CTLA-4	Nivolumab+Ipilimumab	HiSeq 2000/2500/4000(Illumina)
CA209012-10-285	17	10.1016/j.ccell.2018.03.018	68	Female	Never	LUSC	Strong	12.0903	Dead	SD	PD-1 plus CTLA-4	Nivolumab+Ipilimumab	HiSeq 2000/2500/4000(Illumina)
CA209012-13-293	18	10.1016/j.ccell.2018.03.018	69	Female	Former	LUSC	Weak	29.7331	Alive	PR	PD-1 plus CTLA-4	Nivolumab+Ipilimumab	HiSeq 2000/2500/4000(Illumina)
CA209012-13-296	19	10.1016/j.ccell.2018.03.018	59	Male	Former	LUSC	Weak	28.7803	Alive	PR	PD-1 plus CTLA-4	Nivolumab+Ipilimumab	HiSeq 2000/2500/4000(Illumina)
CA209012-10-324	20	10.1016/j.ccell.2018.03.018	54	Male	current	LUSC	Weak	1.4456	Dead	PD	PD-1 plus CTLA-4	Nivolumab+Ipilimumab	HiSeq 2000/2500/4000(Illumina)
CA209012-10-345	21	10.1016/j.ccell.2018.03.018	74	Female	Former	LUSC	Weak	21.5852	Alive	CR	PD-1 plus CTLA-4	Nivolumab+Ipilimumab	HiSeq 2000/2500/4000(Illumina)
CA209012-10-346	22	10.1016/j.ccell.2018.03.018	72	Male	Former	LUSC	Negative	2.4969	Dead	PD	PD-1 plus CTLA-4	Nivolumab+Ipilimumab	HiSeq 2000/2500/4000(Illumina)
CA209012-10-347	23	10.1016/j.ccell.2018.03.018	75	Female	Former	LUSC	Weak	7.9836	Dead	PR	PD-1 plus CTLA-4	Nivolumab+Ipilimumab	HiSeq 2000/2500/4000(Illumina)
CA209012-10-352	24	10.1016/j.ccell.2018.03.018	85	Female	Former	LUSC	Negative	2.2669	Dead	PD	PD-1 plus CTLA-4	Nivolumab+Ipilimumab	HiSeq 2000/2500/4000(Illumina)
CA209012-10-353	25	10.1016/j.ccell.2018.03.018	65	Male	Former	LUSC	Weak	22.1437	Dead	SD	PD-1 plus CTLA-4	Nivolumab+Ipilimumab	HiSeq 2000/2500/4000(Illumina)
CA209012-13-358	26	10.1016/j.ccell.2018.03.018	60	Female	current	LUSC	Weak	23	Alive	PR	PD-1 plus CTLA-4	Nivolumab+Ipilimumab	HiSeq 2000/2500/4000(Illumina)
CA209012-10-361	27	10.1016/j.ccell.2018.03.018	55	Male	current	LUSC	Unknown	4.1068	Dead	SD	PD-1 plus CTLA-4	Nivolumab+Ipilimumab	HiSeq 2000/2500/4000(Illumina)
CA209012-13-375	28	10.1016/j.ccell.2018.03.018	77	Female	Former	LUSC	Strong	17.0513	Dead	SD	PD-1 plus CTLA-4	Nivolumab+Ipilimumab	HiSeq 2000/2500/4000(Illumina)
CA209012-10-381	29	10.1016/j.ccell.2018.03.018	50	Female	current	LUSC	Negative	2.5955	Dead	PD	PD-1 plus CTLA-4	Nivolumab+Ipilimumab	HiSeq 2000/2500/4000(Illumina)
CA209012-13-389	30	10.1016/j.ccell.2018.03.018	75	Male	Former	LUSC	Weak	21.191	Alive	PR	PD-1 plus CTLA-4	Nivolumab+Ipilimumab	HiSeq 2000/2500/4000(Illumina)
CA209012-13-392	31	10.1016/j.ccell.2018.03.018	67	Female	current	LUSC	Weak	2.3326	Dead	PD	PD-1 plus CTLA-4	Nivolumab+Ipilimumab	HiSeq 2000/2500/4000(Illumina)
CA209012-10-395	32	10.1016/j.ccell.2018.03.018	50	Female	Former	LUSC	Strong	18.9897	Alive	CR	PD-1 plus CTLA-4	Nivolumab+Ipilimumab	HiSeq 2000/2500/4000(Illumina)
CA209012-16-401	33	10.1016/j.ccell.2018.03.018	74	Male	Former	LUSC	Negative	21.6181	Alive	PR	PD-1 plus CTLA-4	Nivolumab+Ipilimumab	HiSeq 2000/2500/4000(Illumina)
CA209012-13-410	34	10.1016/j.ccell.2018.03.018	76	Male	Former	LUSC	Strong	22.34	Alive	PR	PD-1 plus CTLA-4	Nivolumab+Ipilimumab	HiSeq 2000/2500/4000(Illumina)
CA209012-13-414	35	10.1016/j.ccell.2018.03.018	66	Female	Former	LUSC	Unknown	2.3326	Dead	PD	PD-1 plus CTLA-4	Nivolumab+Ipilimumab	HiSeq 2000/2500/4000(Illumina)
CA209012-16-418	36	10.1016/j.ccell.2018.03.018	62	Female	Former	LUSC	Negative	13.3388	Dead	SD	PD-1 plus CTLA-4	Nivolumab+Ipilimumab	HiSeq 2000/2500/4000(Illumina)
CA209012-10-424	37	10.1016/j.ccell.2018.03.018	57	Female	Former	LUSC	Strong	19.0226	Alive	PR	PD-1 plus CTLA-4	Nivolumab+Ipilimumab	HiSeq 2000/2500/4000(Illumina)
CA209012-10-429	38	10.1016/j.ccell.2018.03.018	66	Male	Former	LUSC	Unknown	7.8193	Dead	PR	PD-1 plus CTLA-4	Nivolumab+Ipilimumab	HiSeq 2000/2500/4000(Illumina)
CA209012-13-436	39	10.1016/j.ccell.2018.03.018	68	Female	Never	LUSC	Weak	0.03	Alive	NE	PD-1 plus CTLA-4	Nivolumab+Ipilimumab	HiSeq 2000/2500/4000(Illumina)
CA209012-10-437	40	10.1016/j.ccell.2018.03.018	73	Male	Former	LUSC	Weak	8.115	Dead	PR	PD-1 plus CTLA-4	Nivolumab+Ipilimumab	HiSeq 2000/2500/4000(Illumina)
CA209012-10-445	41	10.1016/j.ccell.2018.03.018	53	Male	Former	LUSC	Negative	13.5359	Alive	CR	PD-1 plus CTLA-4	Nivolumab+Ipilimumab	HiSeq 2000/2500/4000(Illumina)
CA209012-10-446	42	10.1016/j.ccell.2018.03.018	59	Male	Former	LUSC	Weak	3.9425	Dead	SD	PD-1 plus CTLA-4	Nivolumab+Ipilimumab	HiSeq 2000/2500/4000(Illumina)
CA209012-10-468	43	10.1016/j.ccell.2018.03.018	58	Female	Former	LUSC	Negative	5.0924	Dead	SD	PD-1 plus CTLA-4	Nivolumab+Ipilimumab	HiSeq 2000/2500/4000(Illumina)
CA209012-13-212	44	10.1016/j.ccell.2018.03.018	63	Male	Former	LUSC	Weak	0.3285	Dead	NE	PD-1 plus CTLA-4	Nivolumab+Ipilimumab	HiSeq 2000/2500/4000(Illumina)
CA209012-13-218	45	10.1016/j.ccell.2018.03.018	56	Male	Never	LUSC	Weak	2.2341	Dead	NE	PD-1 plus CTLA-4	Nivolumab+Ipilimumab	HiSeq 2000/2500/4000(Illumina)
CA209012-14-228	46	10.1016/j.ccell.2018.03.018	69	Male	Former	LUSC	Strong	3.3183	Dead	SD	PD-1 plus CTLA-4	Nivolumab+Ipilimumab	HiSeq 2000/2500/4000(Illumina)
CA209012-14-231	47	10.1016/j.ccell.2018.03.018	66	Male	Former	LUSC	Weak	2.1027	Dead	PD	PD-1 plus CTLA-4	Nivolumab+Ipilimumab	HiSeq 2000/2500/4000(Illumina)
CA209012-13-235	48	10.1016/j.ccell.2018.03.018	51	Male	Never	LUSC	Negative	2.2998	Alive	SD	PD-1 plus CTLA-4	Nivolumab+Ipilimumab	HiSeq 2000/2500/4000(Illumina)
CA209012-10-240	49	10.1016/j.ccell.2018.03.018	55	Female	Never	LUSC	Negative	11.6632	Dead	SD	PD-1 plus CTLA-4	Nivolumab+Ipilimumab	HiSeq 2000/2500/4000(Illumina)
CA209012-13-244	50	10.1016/j.ccell.2018.03.018	63	Male	Former	LUSC	Negative	10.6119	Dead	SD	PD-1 plus CTLA-4	Nivolumab+Ipilimumab	HiSeq 2000/2500/4000(Illumina)
CA209012-13-247	51	10.1016/j.ccell.2018.03.018	56	Female	Former	LUSC	Negative	29.9302	Alive	PR	PD-1 plus CTLA-4	Nivolumab+Ipilimumab	HiSeq 2000/2500/4000(Illumina)
CA209012-4-254	52	10.1016/j.ccell.2018.03.018	67	Male	Former	LUSC	Negative	30.3244	Alive	PR	PD-1 plus CTLA-4	Nivolumab+Ipilimumab	HiSeq 2000/2500/4000(Illumina)
CA209012-10-256	53	10.1016/j.ccell.2018.03.018	46	Female	Former	LUSC	Weak	1.3799	Dead	PD	PD-1 plus CTLA-4	Nivolumab+Ipilimumab	HiSeq 2000/2500/4000(Illumina)
CA209012-16-281	54	10.1016/j.ccell.2018.03.018	42	Female	current	LUSC	Negative	5.1581	Dead	SD	PD-1 plus CTLA-4	Nivolumab+Ipilimumab	HiSeq 2000/2500/4000(Illumina)
CA209012-16-286	55	10.1016/j.ccell.2018.03.018	71	Male	Former	LUSC	Negative	2.1027	Dead	PD	PD-1 plus CTLA-4	Nivolumab+Ipilimumab	HiSeq 2000/2500/4000(Illumina)
CA209012-5-300	56	10.1016/j.ccell.2018.03.018	63	Female	Former	LUSC	Negative	6.5051	Dead	SD	PD-1 plus CTLA-4	Nivolumab+Ipilimumab	HiSeq 2000/2500/4000(Illumina)
CA209012-8-316	57	10.1016/j.ccell.2018.03.018	61	Female	Former	LUSC	Negative	2.037	Dead	PD	PD-1 plus CTLA-4	Nivolumab+Ipilimumab	HiSeq 2000/2500/4000(Illumina)
CA209012-10-325	58	10.1016/j.ccell.2018.03.018	56	Female	Never	LUSC	Weak	1.8727	Dead	NE	PD-1 plus CTLA-4	Nivolumab+Ipilimumab	HiSeq 2000/2500/4000(Illumina)
CA209012-13-327	59	10.1016/j.ccell.2018.03.018	56	Female	Never	LUSC	Weak	2.3326	Dead	PD	PD-1 plus CTLA-4	Nivolumab+Ipilimumab	HiSeq 2000/2500/4000(Illumina)
CA209012-14-329	60	10.1016/j.ccell.2018.03.018	73	Female	Former	LUSC	Weak	24.3121	Alive	PR	PD-1 plus CTLA-4	Nivolumab+Ipilimumab	HiSeq 2000/2500/4000(Illumina)
CA209012-13-354	61	10.1016/j.ccell.2018.03.018	72	Male	Former	LUSC	Negative	1.7084	Dead	NE	PD-1 plus CTLA-4	Nivolumab+Ipilimumab	HiSeq 2000/2500/4000(Illumina)
CA209012-13-370	62	10.1016/j.ccell.2018.03.018	87	Male	Never	LUSC	Weak	22.9979	Dead	PR	PD-1 plus CTLA-4	Nivolumab+Ipilimumab	HiSeq 2000/2500/4000(Illumina)
CA209012-14-374	63	10.1016/j.ccell.2018.03.018	75	Male	Former	LUSC	Strong	21.8809	Alive	PR	PD-1 plus CTLA-4	Nivolumab+Ipilimumab	HiSeq 2000/2500/4000(Illumina)
CA209012-13-380	64	10.1016/j.ccell.2018.03.018	74	Female	current	LUSC	Weak	20.0411	Alive	PR	PD-1 plus CTLA-4	Nivolumab+Ipilimumab	HiSeq 2000/2500/4000(Illumina)
CA209012-10-384	65	10.1016/j.ccell.2018.03.018	69	Female	Never	LUSC	Negative	4.7639	Alive	SD	PD-1 plus CTLA-4	Nivolumab+Ipilimumab	HiSeq 2000/2500/4000(Illumina)
CA209012-10-396	66	10.1016/j.ccell.2018.03.018	76	Male	Former	LUSC	Negative	0.0329	Alive	NE	PD-1 plus CTLA-4	Nivolumab+Ipilimumab	HiSeq 2000/2500/4000(Illumina)
CA209012-13-399	67	10.1016/j.ccell.2018.03.018	71	Female	Former	LUSC	Weak	2.5298	Dead	PD	PD-1 plus CTLA-4	Nivolumab+Ipilimumab	HiSeq 2000/2500/4000(Illumina)
CA209012-1-439	68	10.1016/j.ccell.2018.03.018	61	Male	Former	LUSC	Weak	7.9507	Dead	SD	PD-1 plus CTLA-4	Nivolumab+Ipilimumab	HiSeq 2000/2500/4000(Illumina)
CA209012-13-442	69	10.1016/j.ccell.2018.03.018	67	Female	Former	LUSC	Weak	2.6283	Dead	PD	PD-1 plus CTLA-4	Nivolumab+Ipilimumab	HiSeq 2000/2500/4000(Illumina)
CA209012-10-444	70	10.1016/j.ccell.2018.03.018	83	Male	Former	LUSC	Unknown	1.2813	Dead	NE	PD-1 plus CTLA-4	Nivolumab+Ipilimumab	HiSeq 2000/2500/4000(Illumina)
CA209012-14-447	71	10.1016/j.ccell.2018.03.018	71	Female	Former	LUSC	Weak	3.5154	Dead	SD	PD-1 plus CTLA-4	Nivolumab+Ipilimumab	HiSeq 2000/2500/4000(Illumina)
CA209012-1-454	72	10.1016/j.ccell.2018.03.018	47	Male	Never	LUSC	Weak	2.2998	Dead	PD	PD-1 plus CTLA-4	Nivolumab+Ipilimumab	HiSeq 2000/2500/4000(Illumina)
CA209012-4-463	73	10.1016/j.ccell.2018.03.018	57	Female	Former	LUSC	Weak	16.46	Alive	PR	PD-1 plus CTLA-4	Nivolumab+Ipilimumab	HiSeq 2000/2500/4000(Illumina)
CA209012-1-467	74	10.1016/j.ccell.2018.03.018	42	Male	Former	LUSC	Weak	7.9836	Dead	SD	PD-1 plus CTLA-4	Nivolumab+Ipilimumab	HiSeq 2000/2500/4000(Illumina)
CA209012-14-472	75	10.1016/j.ccell.2018.03.018	51	Female	Former	LUSC	Negative	14.883	Alive	CR	PD-1 plus CTLA-4	Nivolumab+Ipilimumab	HiSeq 2000/2500/4000(Illumina)
	AL4602	10.1126/science.aaa1348	59	Male	Former	LUAD	Strong	8.36667	Alive	SD	PD-1	Pembrolizumab	HiSeq 2000(Illumina)
	AU5884	10.1126/science.aaa1348	64	Male	Former	LUAD	Weak	1.83333	Dead	PD	PD-1	Pembrolizumab	HiSeq 2000(Illumina)
	BL3403	10.1126/science.aaa1348	73	Female	Former	LUAD	Weak	6.5	Dead	SD	PD-1	Pembrolizumab	HiSeq 2000(Illumina)
	CA9903	10.1126/science.aaa1348	57	Male	Former	LUAD	Strong	14.5	Dead	PR	PD-1	Pembrolizumab	HiSeq 2000(Illumina)
	CU9061	10.1126/science.aaa1348	57	Male	Former	LUSC	Weak	3.96667	Alive	SD	PD-1	Pembrolizumab	HiSeq 2000(Illumina)
	DI6359	10.1126/science.aaa1348	61	Female	Current	LUAD	Strong	9.8	Alive	PR	PD-1	Pembrolizumab	HiSeq 2000(Illumina)
	DM123062	10.1126/science.aaa1348	50	Male	Never	LUAD	Weak	1.9	Dead	PD	PD-1	Pembrolizumab	HiSeq 2000(Illumina)
	FR9547	10.1126/science.aaa1348	65	Female	Current	LUAD	Strong	4.2	Alive	PR	PD-1	Pembrolizumab	HiSeq 2000(Illumina)
	GR0134	10.1126/science.aaa1348	80	Male	Former	LUAD	Negative	8.3	Dead	PR	PD-1	Pembrolizumab	HiSeq 2000(Illumina)
	GR4788	10.1126/science.aaa1348	59	Male	Current	LUSC	Negative	1.86667	Dead	PD	PD-1	Pembrolizumab	HiSeq 2000(Illumina)
	HE3202	10.1126/science.aaa1348	63	Female	Former	LUAD	Strong	14.6667	Alive	PR	PD-1	Pembrolizumab	HiSeq 2000(Illumina)
	JB112852	10.1126/science.aaa1348	60	Male	Never	LUAD	Negative	3.26667	Dead	PD	PD-1	Pembrolizumab	HiSeq 2000(Illumina)
	KA3947	10.1126/science.aaa1348	64	Female	Former	LUAD	Strong	8.13333	Dead	SD	PD-1	Pembrolizumab	HiSeq 2000(Illumina)
	LO3793	10.1126/science.aaa1348	62	Female	Former	LUAD	Weak	3.5	Dead	SD	PD-1	Pembrolizumab	HiSeq 2000(Illumina)
	LO5004	10.1126/science.aaa1348	56	Female	Former	LUAD	Weak	6.3	Dead	SD	PD-1	Pembrolizumab	HiSeq 2000(Illumina)
	M4945	10.1126/science.aaa1348	66	Male	Former	LUAD	Unknown	14.6	Alive	PR	PD-1	Pembrolizumab	HiSeq 2000(Illumina)
	MA7027	10.1126/science.aaa1348	56	Male	Former	LUAD	Weak	1.8	Dead	PD	PD-1	Pembrolizumab	HiSeq 2000(Illumina)
	NI9507	10.1126/science.aaa1348	41	Female	Current	LUAD	Weak	1.86667	Dead	PD	PD-1	Pembrolizumab	HiSeq 2000(Illumina)
	R7495_2	10.1126/science.aaa1348	63	Male	Former	LUAD	Weak	1.36667	Dead	PD	PD-1	Pembrolizumab	HiSeq 2000(Illumina)
	RH090935	10.1126/science.aaa1348	78	Female	Former	LUAD	Strong	10.4333	Alive	PR	PD-1	Pembrolizumab	HiSeq 2000(Illumina)
	RI1933	10.1126/science.aaa1348	60	Female	Former	LUAD	Strong	16.6	Alive	PR	PD-1	Pembrolizumab	HiSeq 2000(Illumina)
	RO3338	10.1126/science.aaa1348	71	Male	Former	LUAD	Weak	2.13333	Dead	PD	PD-1	Pembrolizumab	HiSeq 2000(Illumina)
	SA9755	10.1126/science.aaa1348	63	Female	Former	NA	Weak	8.36667	Alive	PR	PD-1	Pembrolizumab	HiSeq 2000(Illumina)
	SB010944	10.1126/science.aaa1348	68	Male	Never	LUSC	Unknown	27.3	Alive	PR	PD-1	Pembrolizumab	HiSeq 2000(Illumina)
	SC0899	10.1126/science.aaa1348	64	Female	Current	LUAD	Weak	12.5667	Alive	PR	PD-1	Pembrolizumab	HiSeq 2000(Illumina)
	SC6470	10.1126/science.aaa1348	59	Male	Current	LUAD	Weak	8.33333	Dead	SD	PD-1	Pembrolizumab	HiSeq 2000(Illumina)
	SR070761	10.1126/science.aaa1348	51	Female	Former	LUSC	Negative	3.43333	Dead	PD	PD-1	Pembrolizumab	HiSeq 2000(Illumina)
	TU0428	10.1126/science.aaa1348	66	Male	Current	LUAD	Negative	2.06667	Dead	PD	PD-1	Pembrolizumab	HiSeq 2000(Illumina)
	VA1330	10.1126/science.aaa1348	71	Female	Former	LUAD	Unknown	4.13333	Dead	SD	PD-1	Pembrolizumab	HiSeq 2000(Illumina)
	VA7859	10.1126/science.aaa1348	57	Female	Former	LUAD	Unknown	6.26667	Dead	SD	PD-1	Pembrolizumab	HiSeq 2000(Illumina)
	WA7899	10.1126/science.aaa1348	49	Male	Never	LUAD	Strong	1.9	Dead	PD	PD-1	Pembrolizumab	HiSeq 2000(Illumina)
	Y2087	10.1126/science.aaa1348	68	Female	Never	LUAD	Weak	8.33333	Dead	SD	PD-1	Pembrolizumab	HiSeq 2000(Illumina)
	ZA6505	10.1126/science.aaa1348	76	Female	Never	LUAD	Negative	1.93333	Dead	PD	PD-1	Pembrolizumab	HiSeq 2000(Illumina)
	ZA6965	10.1126/science.aaa1348	57	Female	Former	LUAD	Strong	4.43333	Alive	PR	PD-1	Pembrolizumab	HiSeq 2000(Illumina)

## Sheet: Supplementary Data 7
Supplementary Data 7 Clinical information of 1661 ICI-treated samples in the targeted NGS MSKCC cohort
Sample ID	Age	Sex	Sample type	Cancer type	OS (months)	OS status	Therapy target
P-0000057-T01-IM3	41	Female	Primary	BRCA	0	1	PD-1/PD-L1
P-0000062-T01-IM3	80	Male	Primary	EGC	1	1	PD-1/PD-L1
P-0000063-T01-IM3	62	Male	Primary	BLCA	42	0	PD-1/PD-L1
P-0000071-T01-IM3	66	Male	Primary	BLCA	43	0	PD-1/PD-L1
P-0000082-T01-IM3	61	Male	Primary	NSCLC	57	0	PD-1/PD-L1
P-0000088-T01-IM3	63	Male	Metastasis	BLCA	12	1	PD-1/PD-L1
P-0000103-T01-IM3	47	Male	Metastasis	EGC	18	1	Combination
P-0000121-T01-IM3	44	Male	Primary	EGC	4	0	PD-1/PD-L1
P-0000165-T01-IM3	67	Female	Primary	NSCLC	1	1	PD-1/PD-L1
P-0000184-T01-IM3	60	Male	Primary	BLCA	8	0	PD-1/PD-L1
P-0000205-T01-IM3	56	Female	Metastasis	NSCLC	2	1	Combination
P-0000208-T01-IM3	69	Female	Primary	NSCLC	13	1	PD-1/PD-L1
P-0000222-T01-IM3	64	Male	Primary	BLCA	8	1	PD-1/PD-L1
P-0000223-T01-IM3	29	Female	Primary	BG	2	1	PD-1/PD-L1
P-0000235-T01-IM3	76	Male	Primary	NSCLC	3	1	PD-1/PD-L1
P-0000247-T01-IM3	50	Female	Metastasis	BRCA	17	0	Combination
P-0000249-T02-IM3	61	Male	Primary	EGC	3	1	PD-1/PD-L1
P-0000268-T01-IM3	49	Male	Metastasis	BLCA	35	0	PD-1/PD-L1
P-0000302-T01-IM3	65	Male	Metastasis	NSCLC	15	0	PD-1/PD-L1
P-0000363-T01-IM3	71	Male	Primary	NSCLC	2	1	PD-1/PD-L1
P-0000369-T01-IM3	52	Female	Primary	EGC	17	1	Combination
P-0000392-T01-IM3	40	Female	Metastasis	BRCA	3	1	PD-1/PD-L1
P-0000422-T01-IM3	52	Female	Metastasis	BRCA	1	1	CTLA-4
P-0000423-T01-IM3	61	Male	Primary	BLCA	39	0	PD-1/PD-L1
P-0000444-T01-IM3	61	Male	Metastasis	EGC	2	1	PD-1/PD-L1
P-0000447-T01-IM3	36	Female	Primary	BRCA	12	1	Combination
P-0000454-T01-IM3	71	Male	Metastasis	HNSC	9	0	PD-1/PD-L1
P-0000458-T01-IM3	66	Male	Primary	NSCLC	5	1	PD-1/PD-L1
P-0000535-T01-IM3	76	Female	Primary	BLCA	21	0	PD-1/PD-L1
P-0000547-T01-IM3	62	Female	Metastasis	BRCA	3	1	PD-1/PD-L1
P-0000553-T01-IM3	51	Male	Metastasis	EGC	8	1	Combination
P-0000563-T01-IM3	42	Male	Primary	NSCLC	6	1	PD-1/PD-L1
P-0000596-T01-IM3	71	Male	Metastasis	SKCM	42	0	CTLA-4
P-0000604-T01-IM3	59	Male	Primary	NSCLC	57	0	Combination
P-0000621-T01-IM3	44	Male	Metastasis	HNSC	7	1	PD-1/PD-L1
P-0000628-T01-IM3	52	Male	Metastasis	NSCLC	2	1	PD-1/PD-L1
P-0000646-T02-IM3	79	Male	Metastasis	SKCM	77	0	CTLA-4
P-0000670-T01-IM3	50	Female	Primary	NSCLC	17	0	Combination
P-0000681-T01-IM3	67	Female	Metastasis	NSCLC	28	0	PD-1/PD-L1
P-0000682-T01-IM3	62	Male	Metastasis	CRC	17	0	PD-1/PD-L1
P-0000686-T01-IM3	78	Male	Metastasis	SKCM	80	0	CTLA-4
P-0000697-T01-IM3	75	Female	Metastasis	SKCM	32	1	Combination
P-0000699-T01-IM3	43	Male	Primary	CRC	3	0	Combination
P-0000702-T01-IM3	85	Female	Primary	NSCLC	2	0	PD-1/PD-L1
P-0000704-T01-IM3	49	Female	Metastasis	BRCA	1	1	CTLA-4
P-0000721-T01-IM3	59	Female	Primary	CRC	4	1	PD-1/PD-L1
P-0000731-T01-IM3	73	Female	Metastasis	NSCLC	42	0	PD-1/PD-L1
P-0000739-T01-IM3	79	Male	Metastasis	CRC	31	1	PD-1/PD-L1
P-0000740-T01-IM3	69	Female	Primary	RCC	24	0	PD-1/PD-L1
P-0000746-T01-IM3	72	Male	Primary	BLCA	6	1	PD-1/PD-L1
P-0000749-T01-IM3	28	Male	Primary	BG	13	0	PD-1/PD-L1
P-0000758-T01-IM3	52	Male	Primary	BG	14	1	PD-1/PD-L1
P-0000762-T01-IM3	67	Male	Metastasis	CRC	17	1	PD-1/PD-L1
P-0000768-T01-IM3	58	Male	Metastasis	HNSC	35	1	PD-1/PD-L1
P-0000793-T02-IM5	54	Male	Metastasis	EGC	5	1	PD-1/PD-L1
P-0000818-T01-IM3	33	Male	Primary	BG	14	1	PD-1/PD-L1
P-0000867-T01-IM3	66	Male	Primary	NSCLC	0	1	PD-1/PD-L1
P-0000880-T01-IM3	66	Female	Metastasis	BLCA	0	1	PD-1/PD-L1
P-0000891-T01-IM3	80	Male	Primary	BLCA	11	1	PD-1/PD-L1
P-0000893-T01-IM3	90	Male	Metastasis	SKCM	16	1	CTLA-4
P-0000894-T01-IM3	80	Male	Metastasis	NSCLC	57	0	PD-1/PD-L1
P-0000895-T01-IM3	67	Male	Metastasis	SKCM	33	1	Combination
P-0000898-T01-IM3	54	Male	Metastasis	SKCM	21	1	CTLA-4
P-0000922-T01-IM3	51	Male	Metastasis	SKCM	17	1	CTLA-4
P-0000938-T01-IM3	70	Male	Primary	EGC	13	1	Combination
P-0000940-T01-IM3	67	Female	Metastasis	CRC	10	1	PD-1/PD-L1
P-0000958-T01-IM3	16	Female	Primary	SKCM	35	0	CTLA-4
P-0000968-T01-IM3	70	Male	Metastasis	SKCM	48	0	Combination
P-0000977-T01-IM3	65	Male	Primary	EGC	2	1	Combination
P-0000978-T01-IM3	58	Female	Metastasis	NSCLC	7	1	PD-1/PD-L1
P-0001029-T01-IM3	56	Male	Metastasis	SKCM	30	1	CTLA-4
P-0001052-T01-IM3	63	Female	Primary	BG	8	1	PD-1/PD-L1
P-0001074-T01-IM3	60	Male	Metastasis	BLCA	19	1	PD-1/PD-L1
P-0001081-T01-IM3	52	Female	Metastasis	SKCM	45	0	CTLA-4
P-0001093-T01-IM3	65	Male	Metastasis	NSCLC	42	0	Combination
P-0001121-T01-IM3	45	Female	Primary	NSCLC	10	1	PD-1/PD-L1
P-0001135-T02-IM3	58	Male	Primary	BLCA	27	1	PD-1/PD-L1
P-0001144-T01-IM3	64	Male	Primary	NSCLC	2	1	PD-1/PD-L1
P-0001170-T01-IM3	65	Male	Primary	CRC	13	1	PD-1/PD-L1
P-0001171-T01-IM3	52	Male	Metastasis	NSCLC	29	0	PD-1/PD-L1
P-0001174-T01-IM3	77	Female	Metastasis	SKCM	70	0	CTLA-4
P-0001179-T01-IM3	50	Female	Primary	SKCM	6	1	PD-1/PD-L1
P-0001186-T01-IM3	69	Male	Metastasis	HNSC	6	1	PD-1/PD-L1
P-0001199-T01-IM3	76	Female	Primary	NSCLC	2	1	PD-1/PD-L1
P-0001223-T01-IM3	63	Male	Metastasis	BLCA	3	1	Combination
P-0001232-T01-IM3	62	Male	Primary	RCC	23	0	PD-1/PD-L1
P-0001260-T01-IM3	23	Female	Metastasis	EGC	1	1	PD-1/PD-L1
P-0001268-T01-IM3	62	Male	Metastasis	BLCA	9	1	PD-1/PD-L1
P-0001296-T01-IM3	70	Female	Metastasis	NSCLC	2	1	PD-1/PD-L1
P-0001298-T01-IM3	59	Male	Primary	EGC	9	1	PD-1/PD-L1
P-0001312-T01-IM3	58	Female	Metastasis	BRCA	3	1	PD-1/PD-L1
P-0001314-T01-IM3	44	Female	Metastasis	NSCLC	1	1	PD-1/PD-L1
P-0001361-T01-IM3	73	Male	Metastasis	SKCM	42	1	CTLA-4
P-0001365-T01-IM3	70	Male	Primary	NSCLC	2	1	PD-1/PD-L1
P-0001385-T01-IM3	51	Female	Metastasis	NSCLC	40	0	Combination
P-0001388-T01-IM3	77	Male	Primary	BG	16	1	PD-1/PD-L1
P-0001400-T01-IM3	34	Female	Primary	BG	3	1	PD-1/PD-L1
P-0001406-T01-IM3	65	Female	Primary	BG	3	1	PD-1/PD-L1
P-0001408-T01-IM3	55	Male	Primary	BG	4	0	Combination
P-0001420-T01-IM3	57	Female	Primary	BG	4	1	PD-1/PD-L1
P-0001437-T01-IM3	65	Female	Primary	NSCLC	4	1	PD-1/PD-L1
P-0001485-T01-IM3	71	Male	Metastasis	SKCM	7	1	CTLA-4
P-0001495-T01-IM3	56	Male	Primary	EGC	17	1	PD-1/PD-L1
P-0001531-T01-IM3	40	Male	Primary	CRC	12	0	PD-1/PD-L1
P-0001538-T01-IM3	54	Male	Primary	HNSC	6	1	PD-1/PD-L1
P-0001543-T01-IM3	50	Male	Primary	EGC	15	1	Combination
P-0001560-T01-IM3	65	Male	Metastasis	SKCM	43	0	CTLA-4
P-0001578-T01-IM3	78	Male	Primary	BLCA	3	1	PD-1/PD-L1
P-0001586-T02-IM5	58	Male	Metastasis	EGC	11	0	PD-1/PD-L1
P-0001591-T01-IM3	17	Male	Primary	BG	15	1	PD-1/PD-L1
P-0001598-T01-IM3	76	Male	Primary	HNSC	34	0	PD-1/PD-L1
P-0001603-T01-IM3	61	Male	Metastasis	SKCM	40	0	CTLA-4
P-0001621-T01-IM3	37	Female	Metastasis	HNSC	0	1	Combination
P-0001633-T01-IM3	55	Female	Primary	NSCLC	1	1	PD-1/PD-L1
P-0001646-T01-IM3	61	Female	Metastasis	SKCM	10	1	CTLA-4
P-0001665-T01-IM3	48	Female	Primary	NSCLC	5	1	PD-1/PD-L1
P-0001669-T01-IM3	60	Male	Primary	SKCM	5	1	CTLA-4
P-0001693-T02-IM3	53	Female	Primary	CRC	2	1	PD-1/PD-L1
P-0001702-T01-IM3	48	Female	Primary	CRC	9	1	PD-1/PD-L1
P-0001706-T01-IM3	45	Male	Metastasis	SKCM	15	1	PD-1/PD-L1
P-0001710-T01-IM3	64	Male	Metastasis	SKCM	40	0	CTLA-4
P-0001731-T01-IM3	26	Male	Primary	BG	31	1	PD-1/PD-L1
P-0001733-T01-IM3	70	Male	Primary	EGC	13	0	Combination
P-0001738-T01-IM3	24	Male	Primary	RCC	0	1	PD-1/PD-L1
P-0001756-T01-IM3	74	Male	Primary	SKCM	40	0	CTLA-4
P-0001771-T01-IM3	44	Female	Primary	CRC	10	1	PD-1/PD-L1
P-0001785-T02-IM3	43	Female	Primary	BRCA	13	0	PD-1/PD-L1
P-0001794-T01-IM3	63	Male	Metastasis	HNSC	4	1	PD-1/PD-L1
P-0001807-T01-IM3	71	Male	Metastasis	CRC	2	1	PD-1/PD-L1
P-0001808-T01-IM3	58	Male	Metastasis	CRC	10	0	PD-1/PD-L1
P-0001832-T01-IM3	68	Female	Metastasis	NSCLC	3	1	PD-1/PD-L1
P-0001836-T01-IM3	60	Female	Metastasis	NSCLC	6	0	PD-1/PD-L1
P-0001841-T01-IM3	62	Male	Metastasis	SKCM	3	1	Combination
P-0001843-T01-IM3	63	Female	Primary	BG	7	0	PD-1/PD-L1
P-0001850-T01-IM3	71	Male	Primary	EGC	17	0	PD-1/PD-L1
P-0001855-T01-IM3	64	Male	Metastasis	EGC	9	0	Combination
P-0001867-T01-IM3	70	Male	Metastasis	CRC	9	1	PD-1/PD-L1
P-0001871-T01-IM3	60	Female	Primary	BLCA	2	1	PD-1/PD-L1
P-0001882-T01-IM3	55	Male	Primary	BG	23	0	PD-1/PD-L1
P-0001892-T01-IM3	86	Male	Primary	SKCM	4	1	CTLA-4
P-0001904-T01-IM3	72	Female	Metastasis	BLCA	1	1	PD-1/PD-L1
P-0001955-T01-IM3	31	Female	Metastasis	NSCLC	6	1	PD-1/PD-L1
P-0001977-T01-IM3	80	Male	Metastasis	NSCLC	4	1	PD-1/PD-L1
P-0002015-T01-IM3	44	Female	Primary	BG	8	1	PD-1/PD-L1
P-0002018-T01-IM3	36	Female	Metastasis	SKCM	4	1	Combination
P-0002019-T01-IM3	80	Male	Metastasis	SKCM	7	0	PD-1/PD-L1
P-0002028-T01-IM3	65	Female	Primary	NSCLC	33	0	PD-1/PD-L1
P-0002042-T01-IM3	47	Male	Primary	CRC	7	1	PD-1/PD-L1
P-0002049-T01-IM3	33	Female	Primary	CRC	39	0	PD-1/PD-L1
P-0002151-T01-IM3	71	Female	Metastasis	NSCLC	25	0	PD-1/PD-L1
P-0002157-T01-IM3	81	Female	Metastasis	SKCM	0	0	PD-1/PD-L1
P-0002160-T01-IM3	67	Male	Metastasis	NSCLC	6	1	PD-1/PD-L1
P-0002165-T01-IM3	63	Male	Metastasis	SKCM	22	0	Combination
P-0002181-T01-IM3	48	Male	Primary	BG	9	1	PD-1/PD-L1
P-0002185-T01-IM3	51	Male	Metastasis	HNSC	10	1	PD-1/PD-L1
P-0002193-T01-IM3	63	Male	Metastasis	HNSC	11	1	PD-1/PD-L1
P-0002225-T01-IM3	72	Male	Metastasis	NSCLC	17	1	PD-1/PD-L1
P-0002247-T01-IM3	69	Female	Primary	NSCLC	19	1	PD-1/PD-L1
P-0002255-T01-IM3	63	Female	Primary	RCC	39	0	PD-1/PD-L1
P-0002265-T01-IM3	68	Male	Primary	BG	21	0	PD-1/PD-L1
P-0002270-T01-IM3	33	Male	Metastasis	RCC	16	0	PD-1/PD-L1
P-0002279-T01-IM3	70	Female	Primary	NSCLC	3	1	PD-1/PD-L1
P-0002292-T01-IM3	70	Male	Primary	BLCA	15	1	PD-1/PD-L1
P-0002295-T01-IM3	77	Female	Metastasis	NSCLC	25	1	PD-1/PD-L1
P-0002305-T01-IM3	80	Male	Metastasis	SKCM	14	0	CTLA-4
P-0002311-T01-IM3	59	Male	Metastasis	BLCA	39	0	Combination
P-0002320-T01-IM3	57	Male	Metastasis	NSCLC	8	1	PD-1/PD-L1
P-0002332-T01-IM3	76	Female	Metastasis	Unknown	10	1	PD-1/PD-L1
P-0002351-T01-IM3	73	Female	Primary	NSCLC	11	1	PD-1/PD-L1
P-0002353-T01-IM3	47	Female	Metastasis	SKCM	21	1	CTLA-4
P-0002380-T01-IM3	51	Female	Metastasis	SKCM	32	0	Combination
P-0002386-T01-IM3	33	Female	Primary	BG	12	1	PD-1/PD-L1
P-0002392-T01-IM3	53	Male	Metastasis	SKCM	39	0	CTLA-4
P-0002404-T01-IM3	72	Male	Primary	BLCA	1	1	PD-1/PD-L1
P-0002418-T01-IM3	30	Female	Metastasis	SKCM	31	0	CTLA-4
P-0002422-T01-IM3	76	Female	Primary	SKCM	6	1	PD-1/PD-L1
P-0002429-T01-IM3	65	Male	Primary	SKCM	7	1	CTLA-4
P-0002444-T01-IM3	67	Male	Metastasis	NSCLC	13	1	PD-1/PD-L1
P-0002452-T01-IM3	57	Female	Primary	BG	6	1	PD-1/PD-L1
P-0002456-T01-IM3	74	Female	Primary	SKCM	1	1	CTLA-4
P-0002465-T01-IM3	43	Male	Metastasis	EGC	4	1	Combination
P-0002469-T01-IM3	55	Male	Metastasis	HNSC	8	1	PD-1/PD-L1
P-0002472-T01-IM3	56	Male	Primary	BLCA	18	1	PD-1/PD-L1
P-0002483-T01-IM3	67	Female	Metastasis	RCC	14	1	PD-1/PD-L1
P-0002485-T01-IM3	45	Male	Primary	NSCLC	24	1	PD-1/PD-L1
P-0002504-T01-IM3	67	Male	Metastasis	SKCM	28	1	CTLA-4
P-0002507-T01-IM3	43	Female	Primary	SKCM	10	1	PD-1/PD-L1
P-0002517-T01-IM3	74	Male	Metastasis	SKCM	19	1	CTLA-4
P-0002546-T01-IM3	68	Male	Primary	NSCLC	25	1	Combination
P-0002551-T01-IM3	67	Female	Primary	NSCLC	6	0	PD-1/PD-L1
P-0002559-T01-IM3	39	Female	Primary	NSCLC	43	0	PD-1/PD-L1
P-0002568-T01-IM3	84	Male	Metastasis	BLCA	39	0	PD-1/PD-L1
P-0002575-T01-IM3	69	Male	Primary	BLCA	8	1	Combination
P-0002576-T02-IM5	78	Male	Primary	BLCA	22	1	PD-1/PD-L1
P-0002603-T01-IM3	76	Male	Metastasis	HNSC	6	0	PD-1/PD-L1
P-0002614-T01-IM3	58	Male	Metastasis	BLCA	2	1	PD-1/PD-L1
P-0002615-T01-IM3	57	Female	Primary	RCC	46	0	Combination
P-0002620-T01-IM3	19	Male	Primary	BG	11	1	PD-1/PD-L1
P-0002633-T01-IM3	49	Male	Primary	BG	21	1	Combination
P-0002637-T01-IM3	54	Male	Metastasis	NSCLC	37	0	Combination
P-0002639-T01-IM3	67	Female	Primary	NSCLC	11	0	PD-1/PD-L1
P-0002646-T01-IM3	43	Male	Primary	NSCLC	4	1	PD-1/PD-L1
P-0002647-T01-IM3	42	Male	Primary	BG	4	1	PD-1/PD-L1
P-0002653-T01-IM3	19	Female	Primary	CRC	3	1	PD-1/PD-L1
P-0002668-T01-IM3	74	Male	Primary	BLCA	41	0	PD-1/PD-L1
P-0002706-T01-IM3	71	Female	Metastasis	SKCM	32	1	CTLA-4
P-0002715-T01-IM3	67	Male	Primary	BLCA	40	0	PD-1/PD-L1
P-0002730-T01-IM3	50	Male	Primary	CRC	6	1	PD-1/PD-L1
P-0002731-T02-IM5	64	Female	Metastasis	NSCLC	25	0	PD-1/PD-L1
P-0002738-T01-IM3	32	Female	Metastasis	NSCLC	1	1	PD-1/PD-L1
P-0002745-T01-IM3	55	Female	Primary	HNSC	2	1	PD-1/PD-L1
P-0002748-T02-IM5	60	Male	Primary	BLCA	4	1	PD-1/PD-L1
P-0002751-T01-IM3	69	Female	Primary	NSCLC	11	1	PD-1/PD-L1
P-0002758-T01-IM3	63	Male	Primary	NSCLC	2	1	PD-1/PD-L1
P-0002765-T01-IM3	53	Male	Metastasis	SKCM	7	1	CTLA-4
P-0002766-T01-IM3	66	Female	Primary	NSCLC	6	1	PD-1/PD-L1
P-0002787-T01-IM3	63	Male	Metastasis	HNSC	6	0	PD-1/PD-L1
P-0002789-T01-IM3	43	Female	Metastasis	BRCA	9	1	CTLA-4
P-0002792-T01-IM3	58	Male	Primary	CRC	8	0	PD-1/PD-L1
P-0002806-T01-IM3	82	Male	Primary	NSCLC	46	0	PD-1/PD-L1
P-0002818-T01-IM3	70	Female	Metastasis	HNSC	15	0	PD-1/PD-L1
P-0002820-T01-IM3	50	Female	Metastasis	RCC	38	0	PD-1/PD-L1
P-0002826-T01-IM3	61	Female	Metastasis	NSCLC	4	1	PD-1/PD-L1
P-0002836-T01-IM3	55	Female	Primary	BG	1	1	PD-1/PD-L1
P-0002855-T01-IM3	45	Female	Primary	CRC	2	1	Combination
P-0002864-T01-IM3	65	Male	Primary	RCC	13	1	Combination
P-0002874-T01-IM3	55	Female	Metastasis	NSCLC	3	1	PD-1/PD-L1
P-0002890-T01-IM3	40	Female	Metastasis	NSCLC	0	1	PD-1/PD-L1
P-0002905-T01-IM3	73	Male	Primary	NSCLC	6	1	PD-1/PD-L1
P-0002914-T01-IM3	65	Male	Metastasis	SKCM	24	1	Combination
P-0002917-T01-IM3	51	Female	Primary	NSCLC	30	0	PD-1/PD-L1
P-0002921-T01-IM3	73	Female	Primary	NSCLC	12	1	PD-1/PD-L1
P-0002939-T01-IM3	35	Male	Primary	HNSC	10	1	PD-1/PD-L1
P-0002940-T01-IM3	52	Male	Metastasis	RCC	17	0	PD-1/PD-L1
P-0002941-T01-IM3	50	Male	Metastasis	RCC	11	1	PD-1/PD-L1
P-0002965-T01-IM3	56	Male	Primary	NSCLC	11	1	PD-1/PD-L1
P-0002969-T01-IM3	56	Male	Metastasis	NSCLC	2	1	PD-1/PD-L1
P-0002976-T01-IM3	77	Male	Metastasis	RCC	21	1	PD-1/PD-L1
P-0002993-T01-IM3	78	Male	Metastasis	SKCM	59	1	CTLA-4
P-0003000-T01-IM3	69	Male	Metastasis	BLCA	3	1	PD-1/PD-L1
P-0003003-T01-IM3	61	Male	Metastasis	RCC	22	0	PD-1/PD-L1
P-0003009-T01-IM3	52	Female	Primary	HNSC	28	1	Combination
P-0003024-T01-IM3	74	Male	Metastasis	BLCA	2	1	Combination
P-0003034-T01-IM5	80	Male	Primary	NSCLC	5	1	PD-1/PD-L1
P-0003051-T01-IM5	46	Male	Metastasis	BLCA	7	1	Combination
P-0003059-T01-IM5	40	Female	Primary	HNSC	10	1	PD-1/PD-L1
P-0003069-T01-IM5	75	Female	Metastasis	SKCM	7	1	CTLA-4
P-0003097-T01-IM5	82	Female	Metastasis	BLCA	13	1	PD-1/PD-L1
P-0003117-T01-IM5	54	Female	Primary	RCC	13	1	PD-1/PD-L1
P-0003119-T01-IM5	53	Male	Primary	NSCLC	28	0	PD-1/PD-L1
P-0003131-T01-IM5	59	Male	Primary	BLCA	28	0	PD-1/PD-L1
P-0003132-T01-IM5	67	Female	Metastasis	NSCLC	7	1	PD-1/PD-L1
P-0003157-T01-IM5	63	Male	Primary	NSCLC	3	1	PD-1/PD-L1
P-0003197-T01-IM5	55	Male	Metastasis	SKCM	2	1	CTLA-4
P-0003225-T01-IM5	82	Female	Metastasis	SKCM	37	0	Combination
P-0003229-T01-IM5	61	Male	Metastasis	NSCLC	21	1	PD-1/PD-L1
P-0003241-T01-IM5	49	Female	Primary	BRCA	2	1	Combination
P-0003255-T01-IM5	69	Male	Metastasis	SKCM	2	1	Combination
P-0003265-T01-IM5	58	Female	Metastasis	BRCA	19	1	CTLA-4
P-0003272-T01-IM5	29	Male	Metastasis	HNSC	8	1	PD-1/PD-L1
P-0003273-T01-IM5	39	Female	Metastasis	BRCA	6	1	CTLA-4
P-0003275-T01-IM5	69	Male	Primary	NSCLC	17	1	PD-1/PD-L1
P-0003278-T01-IM5	55	Female	Metastasis	NSCLC	0	1	PD-1/PD-L1
P-0003283-T01-IM5	63	Male	Primary	RCC	17	0	PD-1/PD-L1
P-0003285-T01-IM5	37	Female	Metastasis	CRC	3	0	PD-1/PD-L1
P-0003319-T01-IM5	15	Male	Primary	BG	4	1	PD-1/PD-L1
P-0003322-T01-IM5	72	Female	Primary	NSCLC	13	0	Combination
P-0003347-T01-IM5	59	Male	Metastasis	NSCLC	15	1	PD-1/PD-L1
P-0003350-T01-IM5	59	Male	Primary	BG	16	1	PD-1/PD-L1
P-0003359-T01-IM5	82	Male	Metastasis	SKCM	1	1	PD-1/PD-L1
P-0003360-T01-IM5	62	Male	Primary	BG	29	0	Combination
P-0003365-T01-IM5	47	Male	Metastasis	CRC	7	1	PD-1/PD-L1
P-0003368-T01-IM5	59	Female	Primary	NSCLC	38	0	Combination
P-0003372-T01-IM5	56	Female	Metastasis	SKCM	33	0	Combination
P-0003374-T01-IM5	55	Male	Metastasis	HNSC	1	1	PD-1/PD-L1
P-0003377-T01-IM5	64	Male	Primary	BLCA	23	0	PD-1/PD-L1
P-0003401-T01-IM5	48	Female	Metastasis	SKCM	25	1	CTLA-4
P-0003406-T01-IM5	35	Male	Metastasis	RCC	13	1	PD-1/PD-L1
P-0003432-T01-IM5	70	Male	Metastasis	EGC	4	1	PD-1/PD-L1
P-0003456-T01-IM5	45	Female	Primary	BG	9	1	PD-1/PD-L1
P-0003495-T01-IM5	90	Female	Primary	NSCLC	21	1	PD-1/PD-L1
P-0003507-T01-IM5	57	Male	Metastasis	BLCA	1	1	PD-1/PD-L1
P-0003521-T02-IM5	43	Male	Primary	EGC	1	1	PD-1/PD-L1
P-0003524-T01-IM5	62	Male	Primary	BLCA	39	0	PD-1/PD-L1
P-0003543-T01-IM5	75	Male	Metastasis	EGC	2	1	PD-1/PD-L1
P-0003553-T01-IM5	70	Female	Metastasis	NSCLC	21	0	PD-1/PD-L1
P-0003555-T01-IM5	32	Male	Primary	BLCA	33	0	PD-1/PD-L1
P-0003560-T01-IM5	67	Male	Metastasis	SKCM	41	0	CTLA-4
P-0003562-T01-IM5	62	Male	Primary	NSCLC	45	0	PD-1/PD-L1
P-0003567-T01-IM5	50	Male	Primary	BG	12	1	PD-1/PD-L1
P-0003568-T01-IM5	55	Male	Metastasis	RCC	45	0	PD-1/PD-L1
P-0003584-T01-IM5	61	Female	Primary	NSCLC	36	1	PD-1/PD-L1
P-0003596-T01-IM5	67	Male	Primary	BLCA	4	1	PD-1/PD-L1
P-0003598-T01-IM5	48	Female	Primary	BG	6	1	PD-1/PD-L1
P-0003620-T01-IM5	54	Female	Metastasis	SKCM	33	0	CTLA-4
P-0003621-T01-IM5	49	Female	Metastasis	SKCM	35	0	Combination
P-0003628-T01-IM5	63	Male	Primary	NSCLC	5	1	PD-1/PD-L1
P-0003635-T01-IM5	57	Female	Metastasis	NSCLC	2	1	Combination
P-0003645-T01-IM5	77	Male	Primary	RCC	3	1	PD-1/PD-L1
P-0003650-T01-IM5	69	Male	Primary	EGC	9	0	PD-1/PD-L1
P-0003670-T01-IM5	75	Female	Primary	NSCLC	20	0	PD-1/PD-L1
P-0003698-T02-IM5	63	Male	Primary	BLCA	34	0	Combination
P-0003700-T01-IM5	73	Male	Metastasis	SKCM	36	0	Combination
P-0003703-T01-IM5	64	Female	Primary	SKCM	30	1	CTLA-4
P-0003711-T01-IM5	51	Male	Metastasis	HNSC	5	1	PD-1/PD-L1
P-0003721-T01-IM5	57	Female	Primary	RCC	35	0	Combination
P-0003728-T01-IM5	56	Male	Metastasis	SKCM	34	0	Combination
P-0003738-T02-IM5	58	Female	Metastasis	NSCLC	27	0	PD-1/PD-L1
P-0003742-T01-IM5	36	Female	Metastasis	SKCM	18	1	CTLA-4
P-0003743-T01-IM5	71	Male	Metastasis	SKCM	51	0	Combination
P-0003749-T01-IM5	61	Male	Primary	SKCM	24	0	Combination
P-0003757-T01-IM5	65	Male	Metastasis	SKCM	35	0	Combination
P-0003766-T01-IM5	60	Male	Primary	RCC	11	1	PD-1/PD-L1
P-0003782-T01-IM5	57	Male	Metastasis	NSCLC	8	1	PD-1/PD-L1
P-0003783-T01-IM5	54	Male	Primary	BG	13	1	PD-1/PD-L1
P-0003811-T01-IM5	68	Female	Primary	NSCLC	0	1	PD-1/PD-L1
P-0003814-T01-IM5	50	Female	Primary	BLCA	5	0	PD-1/PD-L1
P-0003841-T01-IM5	77	Male	Metastasis	BLCA	0	0	PD-1/PD-L1
P-0003865-T01-IM5	55	Female	Primary	BG	6	1	PD-1/PD-L1
P-0003868-T01-IM5	51	Male	Metastasis	SKCM	49	1	Combination
P-0003869-T01-IM5	67	Female	Primary	NSCLC	40	0	PD-1/PD-L1
P-0003871-T01-IM5	84	Male	Metastasis	SKCM	4	0	PD-1/PD-L1
P-0003872-T01-IM5	56	Female	Metastasis	SKCM	65	0	CTLA-4
P-0003881-T01-IM5	67	Male	Metastasis	SKCM	26	0	Combination
P-0003892-T01-IM5	73	Female	Metastasis	EGC	2	0	Combination
P-0003899-T01-IM5	68	Male	Metastasis	SKCM	3	0	PD-1/PD-L1
P-0003911-T01-IM5	70	Female	Metastasis	BLCA	3	1	PD-1/PD-L1
P-0003913-T01-IM3	44	Female	Primary	NSCLC	1	1	PD-1/PD-L1
P-0003914-T01-IM3	62	Male	Primary	EGC	1	1	PD-1/PD-L1
P-0003921-T01-IM5	47	Male	Metastasis	SKCM	7	0	Combination
P-0003944-T01-IM3	71	Male	Primary	EGC	21	1	CTLA-4
P-0003955-T01-IM3	75	Male	Primary	BLCA	15	1	PD-1/PD-L1
P-0003964-T01-IM3	72	Male	Metastasis	NSCLC	4	1	PD-1/PD-L1
P-0003967-T01-IM5	49	Female	Metastasis	NSCLC	13	0	PD-1/PD-L1
P-0003970-T01-IM5	46	Female	Metastasis	NSCLC	12	1	PD-1/PD-L1
P-0003972-T01-IM5	65	Male	Primary	NSCLC	0	1	PD-1/PD-L1
P-0004011-T01-IM5	61	Male	Metastasis	CRC	9	0	PD-1/PD-L1
P-0004016-T01-IM5	55	Male	Primary	EGC	3	1	PD-1/PD-L1
P-0004020-T01-IM5	58	Female	Primary	NSCLC	28	1	Combination
P-0004043-T01-IM3	77	Male	Primary	EGC	4	1	PD-1/PD-L1
P-0004048-T01-IM5	56	Male	Metastasis	SKCM	41	1	PD-1/PD-L1
P-0004050-T01-IM3	54	Male	Primary	BLCA	43	0	PD-1/PD-L1
P-0004051-T01-IM5	68	Male	Metastasis	CRC	28	0	PD-1/PD-L1
P-0004054-T01-IM5	61	Male	Primary	NSCLC	4	1	PD-1/PD-L1
P-0004056-T01-IM5	65	Male	Primary	BLCA	6	1	PD-1/PD-L1
P-0004077-T01-IM5	36	Female	Metastasis	RCC	7	1	Combination
P-0004099-T01-IM5	61	Male	Primary	NSCLC	3	1	PD-1/PD-L1
P-0004103-T01-IM5	44	Female	Primary	NSCLC	23	1	Combination
P-0004117-T01-IM5	57	Male	Primary	NSCLC	2	1	PD-1/PD-L1
P-0004120-T01-IM5	58	Female	Primary	NSCLC	12	0	PD-1/PD-L1
P-0004132-T01-IM5	42	Male	Metastasis	SKCM	22	1	Combination
P-0004137-T01-IM5	60	Male	Primary	BLCA	27	0	Combination
P-0004140-T01-IM5	62	Male	Metastasis	CRC	7	1	PD-1/PD-L1
P-0004142-T01-IM5	67	Female	Metastasis	SKCM	35	0	CTLA-4
P-0004150-T01-IM5	73	Male	Primary	RCC	25	0	PD-1/PD-L1
P-0004170-T01-IM5	59	Male	Metastasis	RCC	38	0	Combination
P-0004203-T01-IM5	23	Male	Metastasis	SKCM	32	0	Combination
P-0004214-T01-IM5	84	Male	Metastasis	SKCM	31	1	PD-1/PD-L1
P-0004226-T01-IM5	52	Male	Primary	BLCA	18	0	PD-1/PD-L1
P-0004232-T01-IM5	75	Male	Primary	NSCLC	18	1	PD-1/PD-L1
P-0004240-T01-IM5	76	Female	Primary	BLCA	4	1	Combination
P-0004253-T01-IM5	59	Male	Metastasis	SKCM	42	1	CTLA-4
P-0004256-T01-IM5	33	Male	Primary	BG	7	1	PD-1/PD-L1
P-0004257-T01-IM5	81	Female	Primary	BLCA	6	0	PD-1/PD-L1
P-0004259-T01-IM5	47	Male	Primary	BG	2	1	PD-1/PD-L1
P-0004272-T01-IM5	77	Male	Metastasis	SKCM	3	1	PD-1/PD-L1
P-0004279-T01-IM5	59	Female	Metastasis	NSCLC	13	0	PD-1/PD-L1
P-0004294-T01-IM5	54	Male	Primary	RCC	7	1	PD-1/PD-L1
P-0004315-T01-IM5	86	Female	Metastasis	NSCLC	1	1	PD-1/PD-L1
P-0004329-T01-IM5	25	Male	Metastasis	Unknown	15	0	Combination
P-0004348-T01-IM5	50	Female	Metastasis	SKCM	32	0	Combination
P-0004349-T01-IM5	72	Female	Metastasis	SKCM	35	0	PD-1/PD-L1
P-0004362-T01-IM5	38	Male	Primary	CRC	34	1	PD-1/PD-L1
P-0004366-T01-IM5	59	Female	Primary	BLCA	9	0	Combination
P-0004376-T01-IM5	80	Male	Primary	RCC	49	0	PD-1/PD-L1
P-0004387-T01-IM5	85	Male	Primary	BLCA	6	1	PD-1/PD-L1
P-0004395-T01-IM5	65	Female	Metastasis	NSCLC	0	1	PD-1/PD-L1
P-0004397-T01-IM5	51	Male	Primary	RCC	38	0	PD-1/PD-L1
P-0004412-T01-IM5	55	Male	Metastasis	RCC	21	0	PD-1/PD-L1
P-0004413-T01-IM5	73	Female	Primary	RCC	39	0	PD-1/PD-L1
P-0004416-T01-IM5	45	Male	Metastasis	HNSC	1	1	PD-1/PD-L1
P-0004436-T01-IM5	75	Male	Primary	NSCLC	24	1	PD-1/PD-L1
P-0004437-T01-IM5	82	Female	Primary	SKCM	35	0	Combination
P-0004442-T01-IM5	62	Male	Primary	NSCLC	26	0	PD-1/PD-L1
P-0004457-T01-IM5	83	Female	Metastasis	SKCM	11	1	PD-1/PD-L1
P-0004458-T01-IM5	44	Male	Primary	RCC	24	0	PD-1/PD-L1
P-0004463-T01-IM5	83	Male	Primary	NSCLC	13	1	PD-1/PD-L1
P-0004472-T01-IM5	63	Female	Metastasis	NSCLC	10	1	PD-1/PD-L1
P-0004492-T01-IM5	66	Male	Metastasis	HNSC	20	1	PD-1/PD-L1
P-0004494-T01-IM5	73	Female	Primary	CRC	11	0	PD-1/PD-L1
P-0004495-T01-IM5	40	Male	Primary	NSCLC	8	1	PD-1/PD-L1
P-0004507-T01-IM5	62	Male	Primary	RCC	42	0	PD-1/PD-L1
P-0004517-T01-IM5	68	Male	Metastasis	NSCLC	22	1	PD-1/PD-L1
P-0004518-T01-IM5	67	Female	Metastasis	SKCM	38	0	CTLA-4
P-0004527-T01-IM5	68	Female	Metastasis	SKCM	47	1	CTLA-4
P-0004552-T01-IM5	49	Male	Metastasis	EGC	9	1	Combination
P-0004561-T01-IM5	63	Male	Metastasis	RCC	8	1	PD-1/PD-L1
P-0004588-T01-IM5	73	Male	Primary	NSCLC	30	0	PD-1/PD-L1
P-0004605-T01-IM5	42	Male	Primary	EGC	7	0	PD-1/PD-L1
P-0004612-T01-IM5	74	Male	Primary	NSCLC	4	1	PD-1/PD-L1
P-0004613-T01-IM5	61	Female	Primary	NSCLC	0	0	PD-1/PD-L1
P-0004661-T01-IM5	33	Male	Metastasis	SKCM	32	0	Combination
P-0004686-T01-IM5	61	Female	Primary	SKCM	5	1	PD-1/PD-L1
P-0004693-T01-IM5	74	Female	Primary	NSCLC	2	1	PD-1/PD-L1
P-0004701-T01-IM5	53	Female	Primary	NSCLC	30	0	PD-1/PD-L1
P-0004706-T01-IM5	39	Male	Metastasis	SKCM	13	1	Combination
P-0004742-T01-IM5	69	Male	Metastasis	NSCLC	18	0	PD-1/PD-L1
P-0004752-T01-IM5	86	Male	Primary	NSCLC	29	0	PD-1/PD-L1
P-0004759-T01-IM5	63	Female	Primary	NSCLC	2	1	PD-1/PD-L1
P-0004778-T01-IM5	45	Male	Primary	BG	16	1	PD-1/PD-L1
P-0004783-T01-IM5	43	Male	Primary	CRC	21	0	Combination
P-0004803-T01-IM5	59	Male	Metastasis	CRC	6	0	PD-1/PD-L1
P-0004812-T01-IM5	43	Male	Primary	BG	21	0	PD-1/PD-L1
P-0004813-T02-IM5	61	Male	Metastasis	RCC	39	0	PD-1/PD-L1
P-0004815-T01-IM5	85	Male	Metastasis	SKCM	2	1	PD-1/PD-L1
P-0004827-T01-IM5	59	Male	Primary	NSCLC	19	1	PD-1/PD-L1
P-0004832-T01-IM5	58	Male	Metastasis	SKCM	29	1	CTLA-4
P-0004857-T01-IM5	35	Male	Primary	BG	33	0	PD-1/PD-L1
P-0004871-T01-IM5	63	Female	Primary	SKCM	44	0	CTLA-4
P-0004890-T01-IM5	69	Female	Primary	NSCLC	18	0	PD-1/PD-L1
P-0004933-T01-IM5	56	Male	Metastasis	SKCM	33	0	Combination
P-0004952-T01-IM5	54	Male	Metastasis	SKCM	32	0	Combination
P-0004961-T01-IM5	68	Female	Metastasis	NSCLC	9	1	PD-1/PD-L1
P-0004971-T01-IM5	45	Male	Primary	BG	17	1	PD-1/PD-L1
P-0004983-T01-IM5	55	Male	Primary	BLCA	34	0	Combination
P-0004996-T02-IM5	57	Male	Metastasis	NSCLC	46	1	Combination
P-0005039-T01-IM5	78	Female	Metastasis	SKCM	1	1	Combination
P-0005048-T01-IM5	70	Female	Primary	NSCLC	51	0	Combination
P-0005053-T01-IM5	57	Male	Metastasis	SKCM	36	0	Combination
P-0005054-T01-IM5	61	Female	Primary	BLCA	3	0	PD-1/PD-L1
P-0005062-T01-IM5	59	Female	Metastasis	SKCM	31	0	Combination
P-0005109-T01-IM5	61	Male	Metastasis	SKCM	18	0	Combination
P-0005115-T01-IM5	54	Male	Metastasis	NSCLC	15	0	PD-1/PD-L1
P-0005118-T01-IM5	76	Male	Metastasis	SKCM	28	0	Combination
P-0005121-T02-IM5	57	Female	Metastasis	SKCM	11	0	PD-1/PD-L1
P-0005129-T01-IM5	90	Female	Metastasis	SKCM	11	1	PD-1/PD-L1
P-0005131-T01-IM5	68	Female	Metastasis	BRCA	5	1	CTLA-4
P-0005132-T01-IM5	56	Male	Metastasis	CRC	31	0	PD-1/PD-L1
P-0005141-T01-IM5	56	Male	Primary	BG	33	0	PD-1/PD-L1
P-0005144-T01-IM5	64	Male	Metastasis	SKCM	40	1	CTLA-4
P-0005146-T01-IM5	78	Female	Metastasis	SKCM	32	0	PD-1/PD-L1
P-0005150-T01-IM5	75	Male	Primary	BLCA	1	0	PD-1/PD-L1
P-0005157-T01-IM5	25	Male	Metastasis	SKCM	7	1	Combination
P-0005159-T01-IM5	83	Male	Primary	SKCM	27	1	PD-1/PD-L1
P-0005176-T01-IM5	31	Female	Metastasis	BRCA	5	1	CTLA-4
P-0005177-T01-IM5	53	Male	Metastasis	RCC	19	1	PD-1/PD-L1
P-0005180-T01-IM5	72	Male	Primary	SKCM	11	1	PD-1/PD-L1
P-0005187-T01-IM5	44	Female	Metastasis	RCC	33	0	Combination
P-0005201-T01-IM5	55	Male	Metastasis	SKCM	32	0	Combination
P-0005222-T01-IM5	53	Male	Metastasis	SKCM	69	0	CTLA-4
P-0005226-T01-IM5	56	Male	Metastasis	RCC	29	1	PD-1/PD-L1
P-0005228-T01-IM5	76	Male	Metastasis	SKCM	39	0	PD-1/PD-L1
P-0005235-T01-IM5	61	Male	Metastasis	SKCM	27	1	Combination
P-0005239-T01-IM5	52	Female	Metastasis	Unknown	18	0	PD-1/PD-L1
P-0005252-T01-IM5	79	Female	Primary	NSCLC	2	1	PD-1/PD-L1
P-0005254-T01-IM5	57	Female	Primary	BG	5	1	PD-1/PD-L1
P-0005260-T01-IM5	77	Female	Primary	SKCM	13	0	PD-1/PD-L1
P-0005266-T01-IM5	68	Male	Metastasis	BLCA	7	0	PD-1/PD-L1
P-0005271-T01-IM5	64	Male	Metastasis	RCC	50	1	PD-1/PD-L1
P-0005274-T01-IM5	69	Female	Metastasis	BRCA	2	1	PD-1/PD-L1
P-0005289-T01-IM5	68	Male	Metastasis	NSCLC	5	1	PD-1/PD-L1
P-0005295-T01-IM5	73	Male	Metastasis	NSCLC	29	0	PD-1/PD-L1
P-0005304-T01-IM5	47	Female	Primary	SKCM	1	1	Combination
P-0005309-T01-IM5	47	Male	Metastasis	Unknown	1	1	PD-1/PD-L1
P-0005320-T01-IM5	47	Male	Primary	NSCLC	17	1	PD-1/PD-L1
P-0005328-T01-IM5	78	Male	Metastasis	RCC	56	0	PD-1/PD-L1
P-0005332-T01-IM5	66	Female	Primary	RCC	20	1	PD-1/PD-L1
P-0005352-T01-IM5	65	Female	Metastasis	SKCM	30	0	Combination
P-0005354-T01-IM5	60	Male	Metastasis	RCC	44	1	PD-1/PD-L1
P-0005361-T01-IM5	54	Female	Primary	BG	25	0	PD-1/PD-L1
P-0005366-T01-IM5	74	Male	Metastasis	SKCM	13	1	PD-1/PD-L1
P-0005383-T01-IM5	41	Male	Metastasis	SKCM	49	0	PD-1/PD-L1
P-0005421-T01-IM5	72	Male	Primary	SKCM	32	0	PD-1/PD-L1
P-0005456-T01-IM5	77	Male	Primary	NSCLC	2	1	PD-1/PD-L1
P-0005458-T01-IM5	63	Female	Primary	RCC	36	0	PD-1/PD-L1
P-0005464-T01-IM5	67	Female	Primary	NSCLC	11	1	PD-1/PD-L1
P-0005488-T01-IM5	58	Male	Primary	EGC	21	1	PD-1/PD-L1
P-0005493-T01-IM5	27	Male	Metastasis	SKCM	31	0	Combination
P-0005500-T01-IM5	62	Male	Primary	EGC	1	1	CTLA-4
P-0005510-T01-IM5	69	Female	Primary	NSCLC	55	0	PD-1/PD-L1
P-0005522-T01-IM5	73	Female	Metastasis	CRC	17	0	PD-1/PD-L1
P-0005534-T01-IM5	56	Male	Metastasis	Unknown	0	0	PD-1/PD-L1
P-0005539-T01-IM5	50	Female	Primary	BG	8	1	PD-1/PD-L1
P-0005553-T01-IM5	49	Male	Metastasis	NSCLC	1	1	PD-1/PD-L1
P-0005579-T01-IM5	56	Female	Primary	NSCLC	1	1	PD-1/PD-L1
P-0005583-T01-IM5	25	Female	Metastasis	SKCM	1	1	Combination
P-0005593-T01-IM5	67	Male	Metastasis	RCC	59	0	PD-1/PD-L1
P-0005604-T01-IM5	33	Male	Metastasis	SKCM	30	0	Combination
P-0005627-T02-IM5	69	Male	Primary	BLCA	28	0	PD-1/PD-L1
P-0005629-T02-IM5	81	Female	Primary	NSCLC	5	1	PD-1/PD-L1
P-0005634-T01-IM5	34	Male	Metastasis	CRC	4	1	CTLA-4
P-0005635-T01-IM5	46	Female	Primary	BG	1	0	PD-1/PD-L1
P-0005641-T01-IM5	76	Male	Primary	RCC	7	1	PD-1/PD-L1
P-0005650-T01-IM5	77	Male	Metastasis	BLCA	8	1	Combination
P-0005655-T01-IM5	74	Female	Primary	SKCM	23	0	PD-1/PD-L1
P-0005682-T01-IM5	66	Male	Metastasis	RCC	20	1	PD-1/PD-L1
P-0005687-T01-IM5	53	Male	Metastasis	SKCM	11	1	PD-1/PD-L1
P-0005711-T01-IM5	47	Male	Metastasis	NSCLC	6	1	PD-1/PD-L1
P-0005712-T01-IM5	43	Female	Primary	BRCA	20	0	CTLA-4
P-0005719-T01-IM5	71	Male	Metastasis	RCC	48	0	PD-1/PD-L1
P-0005721-T01-IM5	79	Male	Primary	NSCLC	14	1	PD-1/PD-L1
P-0005725-T01-IM5	71	Male	Metastasis	SKCM	13	0	PD-1/PD-L1
P-0005727-T01-IM5	51	Male	Metastasis	BLCA	11	1	Combination
P-0005731-T01-IM5	55	Male	Metastasis	BLCA	1	1	PD-1/PD-L1
P-0005733-T01-IM5	66	Female	Metastasis	SKCM	44	1	CTLA-4
P-0005747-T01-IM5	69	Male	Metastasis	RCC	29	0	PD-1/PD-L1
P-0005750-T01-IM5	72	Male	Metastasis	RCC	21	0	PD-1/PD-L1
P-0005752-T01-IM5	66	Male	Metastasis	NSCLC	14	1	PD-1/PD-L1
P-0005762-T01-IM5	41	Male	Metastasis	CRC	10	0	PD-1/PD-L1
P-0005791-T01-IM5	58	Male	Primary	HNSC	25	0	PD-1/PD-L1
P-0005792-T01-IM5	59	Male	Metastasis	NSCLC	10	1	PD-1/PD-L1
P-0005794-T01-IM5	42	Male	Metastasis	RCC	14	0	PD-1/PD-L1
P-0005808-T01-IM5	41	Male	Primary	RCC	48	0	PD-1/PD-L1
P-0005822-T01-IM5	58	Female	Primary	RCC	4	1	PD-1/PD-L1
P-0005842-T01-IM5	64	Male	Metastasis	BLCA	15	0	PD-1/PD-L1
P-0005848-T01-IM5	80	Female	Metastasis	NSCLC	14	0	PD-1/PD-L1
P-0005851-T01-IM5	80	Male	Primary	NSCLC	18	0	PD-1/PD-L1
P-0005855-T01-IM5	57	Female	Metastasis	BRCA	3	1	CTLA-4
P-0005869-T01-IM5	68	Male	Metastasis	HNSC	7	1	PD-1/PD-L1
P-0005882-T01-IM5	56	Male	Primary	BG	5	1	PD-1/PD-L1
P-0005897-T02-IM5	44	Male	Metastasis	NSCLC	5	1	PD-1/PD-L1
P-0005898-T01-IM5	71	Female	Primary	NSCLC	21	0	PD-1/PD-L1
P-0005912-T01-IM5	56	Male	Primary	BG	29	1	PD-1/PD-L1
P-0005913-T01-IM5	57	Male	Primary	RCC	26	0	PD-1/PD-L1
P-0005928-T01-IM5	68	Male	Metastasis	SKCM	29	0	PD-1/PD-L1
P-0005929-T01-IM5	74	Female	Primary	BG	15	1	PD-1/PD-L1
P-0005947-T01-IM5	62	Female	Primary	BLCA	2	0	PD-1/PD-L1
P-0005954-T01-IM5	59	Male	Primary	RCC	38	0	PD-1/PD-L1
P-0005958-T01-IM5	66	Male	Primary	RCC	39	0	Combination
P-0005963-T01-IM5	15	Male	Primary	BG	3	1	PD-1/PD-L1
P-0005965-T01-IM5	62	Female	Primary	RCC	19	0	PD-1/PD-L1
P-0005971-T01-IM5	25	Female	Metastasis	SKCM	13	1	Combination
P-0005981-T01-IM5	61	Male	Metastasis	NSCLC	47	0	PD-1/PD-L1
P-0005998-T01-IM5	44	Male	Metastasis	CRC	9	1	PD-1/PD-L1
P-0006008-T01-IM5	63	Male	Primary	HNSC	7	1	PD-1/PD-L1
P-0006026-T01-IM5	66	Male	Metastasis	EGC	12	0	PD-1/PD-L1
P-0006034-T01-IM5	74	Male	Metastasis	SKCM	30	0	Combination
P-0006045-T01-IM5	64	Female	Primary	BG	20	1	PD-1/PD-L1
P-0006046-T01-IM5	59	Male	Primary	NSCLC	14	0	PD-1/PD-L1
P-0006047-T02-IM5	63	Female	Metastasis	NSCLC	24	0	PD-1/PD-L1
P-0006055-T01-IM5	47	Female	Metastasis	RCC	24	1	Combination
P-0006071-T01-IM5	52	Female	Primary	NSCLC	19	0	PD-1/PD-L1
P-0006077-T01-IM5	77	Female	Metastasis	EGC	1	1	PD-1/PD-L1
P-0006084-T01-IM5	62	Male	Primary	NSCLC	21	1	PD-1/PD-L1
P-0006095-T01-IM5	65	Male	Primary	RCC	6	1	PD-1/PD-L1
P-0006097-T01-IM5	76	Male	Primary	BLCA	10	0	PD-1/PD-L1
P-0006109-T01-IM5	59	Female	Metastasis	SKCM	5	0	CTLA-4
P-0006114-T01-IM5	54	Female	Metastasis	NSCLC	7	1	PD-1/PD-L1
P-0006121-T01-IM5	81	Female	Metastasis	SKCM	50	0	CTLA-4
P-0006155-T02-IM5	83	Male	Metastasis	SKCM	4	0	PD-1/PD-L1
P-0006177-T01-IM5	62	Male	Metastasis	SKCM	8	1	PD-1/PD-L1
P-0006192-T01-IM5	35	Female	Metastasis	SKCM	30	0	Combination
P-0006193-T01-IM5	82	Female	Metastasis	SKCM	2	1	Combination
P-0006213-T01-IM5	50	Male	Metastasis	CRC	5	1	PD-1/PD-L1
P-0006220-T01-IM5	90	Male	Primary	RCC	1	1	PD-1/PD-L1
P-0006222-T01-IM5	61	Female	Metastasis	RCC	24	1	PD-1/PD-L1
P-0006227-T01-IM5	43	Female	Metastasis	BRCA	4	1	PD-1/PD-L1
P-0006239-T01-IM5	72	Male	Primary	RCC	42	0	PD-1/PD-L1
P-0006268-T01-IM5	71	Male	Metastasis	NSCLC	12	1	PD-1/PD-L1
P-0006270-T01-IM5	73	Female	Primary	BLCA	9	1	PD-1/PD-L1
P-0006281-T01-IM5	75	Male	Metastasis	BLCA	28	0	Combination
P-0006282-T02-IM5	61	Male	Primary	RCC	3	1	PD-1/PD-L1
P-0006294-T01-IM5	63	Female	Primary	NSCLC	15	1	PD-1/PD-L1
P-0006318-T01-IM5	25	Female	Metastasis	EGC	0	1	PD-1/PD-L1
P-0006321-T01-IM5	64	Male	Primary	NSCLC	0	1	PD-1/PD-L1
P-0006330-T01-IM5	45	Male	Metastasis	Unknown	7	1	PD-1/PD-L1
P-0006334-T01-IM5	53	Female	Metastasis	RCC	38	0	PD-1/PD-L1
P-0006339-T01-IM5	64	Female	Metastasis	SKCM	1	0	PD-1/PD-L1
P-0006343-T01-IM5	61	Female	Primary	NSCLC	28	0	PD-1/PD-L1
P-0006381-T01-IM5	63	Male	Metastasis	RCC	24	1	PD-1/PD-L1
P-0006392-T01-IM5	72	Male	Primary	RCC	25	0	PD-1/PD-L1
P-0006414-T01-IM5	70	Female	Primary	EGC	19	0	PD-1/PD-L1
P-0006415-T01-IM5	85	Male	Primary	NSCLC	12	1	PD-1/PD-L1
P-0006416-T01-IM5	64	Male	Primary	BG	22	1	PD-1/PD-L1
P-0006428-T01-IM5	21	Female	Primary	BG	2	1	PD-1/PD-L1
P-0006439-T01-IM5	60	Male	Primary	HNSC	2	0	PD-1/PD-L1
P-0006441-T01-IM5	57	Male	Primary	BG	8	1	PD-1/PD-L1
P-0006467-T01-IM5	73	Male	Metastasis	SKCM	29	0	Combination
P-0006476-T01-IM5	43	Male	Metastasis	SKCM	58	1	CTLA-4
P-0006488-T01-IM5	73	Female	Metastasis	SKCM	50	0	Combination
P-0006500-T01-IM5	57	Male	Primary	BG	5	1	PD-1/PD-L1
P-0006503-T01-IM5	59	Male	Metastasis	RCC	27	1	Combination
P-0006510-T01-IM5	69	Female	Metastasis	RCC	43	0	PD-1/PD-L1
P-0006516-T01-IM5	73	Male	Primary	NSCLC	1	1	PD-1/PD-L1
P-0006525-T01-IM5	66	Female	Metastasis	HNSC	2	1	PD-1/PD-L1
P-0006528-T01-IM5	66	Female	Metastasis	Unknown	1	1	PD-1/PD-L1
P-0006535-T01-IM5	57	Female	Metastasis	BLCA	19	1	PD-1/PD-L1
P-0006539-T01-IM5	44	Male	Primary	RCC	21	1	Combination
P-0006541-T01-IM5	81	Male	Metastasis	SKCM	47	1	PD-1/PD-L1
P-0006542-T01-IM5	72	Male	Primary	RCC	32	0	Combination
P-0006545-T01-IM5	25	Male	Primary	BG	4	1	PD-1/PD-L1
P-0006546-T01-IM5	29	Male	Primary	BG	32	0	PD-1/PD-L1
P-0006550-T01-IM5	47	Male	Primary	RCC	39	0	PD-1/PD-L1
P-0006557-T01-IM5	71	Male	Metastasis	RCC	30	0	PD-1/PD-L1
P-0006570-T01-IM5	61	Male	Primary	BLCA	11	1	PD-1/PD-L1
P-0006582-T01-IM5	72	Female	Metastasis	NSCLC	19	0	PD-1/PD-L1
P-0006586-T01-IM5	64	Male	Primary	RCC	11	1	PD-1/PD-L1
P-0006587-T01-IM5	51	Male	Primary	CRC	9	0	PD-1/PD-L1
P-0006628-T01-IM5	65	Male	Primary	BLCA	19	0	PD-1/PD-L1
P-0006639-T01-IM5	63	Male	Primary	RCC	44	0	PD-1/PD-L1
P-0006641-T01-IM5	75	Female	Metastasis	HNSC	9	1	PD-1/PD-L1
P-0006642-T01-IM5	67	Female	Metastasis	NSCLC	14	1	PD-1/PD-L1
P-0006653-T01-IM5	62	Female	Primary	RCC	36	1	PD-1/PD-L1
P-0006667-T01-IM5	58	Male	Primary	BG	5	1	PD-1/PD-L1
P-0006672-T01-IM5	45	Male	Primary	BG	7	1	PD-1/PD-L1
P-0006674-T01-IM5	66	Female	Metastasis	NSCLC	7	1	PD-1/PD-L1
P-0006708-T01-IM5	34	Female	Metastasis	CRC	4	1	PD-1/PD-L1
P-0006713-T01-IM5	52	Female	Metastasis	NSCLC	23	0	PD-1/PD-L1
P-0006719-T01-IM5	90	Female	Metastasis	SKCM	28	0	PD-1/PD-L1
P-0006724-T01-IM5	48	Female	Metastasis	NSCLC	18	0	PD-1/PD-L1
P-0006728-T01-IM5	76	Female	Metastasis	NSCLC	3	1	PD-1/PD-L1
P-0006731-T01-IM5	52	Female	Metastasis	SKCM	29	0	Combination
P-0006735-T01-IM5	71	Male	Metastasis	CRC	20	0	PD-1/PD-L1
P-0006738-T01-IM5	56	Male	Metastasis	RCC	18	0	PD-1/PD-L1
P-0006743-T01-IM5	34	Female	Metastasis	CRC	2	0	PD-1/PD-L1
P-0006762-T02-IM5	64	Female	Metastasis	RCC	68	1	PD-1/PD-L1
P-0006765-T01-IM5	54	Female	Metastasis	Unknown	2	1	PD-1/PD-L1
P-0006768-T01-IM5	66	Male	Primary	NSCLC	16	0	PD-1/PD-L1
P-0006773-T01-IM5	67	Female	Primary	SKCM	9	1	PD-1/PD-L1
P-0006800-T01-IM5	80	Male	Metastasis	BLCA	7	1	PD-1/PD-L1
P-0006826-T01-IM5	58	Male	Metastasis	HNSC	28	1	PD-1/PD-L1
P-0006842-T01-IM5	44	Female	Metastasis	BRCA	9	1	Combination
P-0006845-T01-IM5	64	Male	Metastasis	SKCM	29	0	PD-1/PD-L1
P-0006848-T01-IM5	53	Female	Primary	BG	10	1	PD-1/PD-L1
P-0006869-T01-IM5	70	Male	Metastasis	EGC	4	1	PD-1/PD-L1
P-0006895-T01-IM5	65	Male	Metastasis	NSCLC	19	0	PD-1/PD-L1
P-0006904-T01-IM5	52	Male	Metastasis	RCC	78	0	PD-1/PD-L1
P-0006933-T01-IM5	56	Female	Primary	CRC	14	1	PD-1/PD-L1
P-0006934-T01-IM5	63	Male	Primary	BLCA	20	0	PD-1/PD-L1
P-0006935-T01-IM5	48	Male	Primary	RCC	30	1	PD-1/PD-L1
P-0006946-T01-IM5	51	Male	Primary	SKCM	13	1	CTLA-4
P-0006952-T01-IM5	49	Male	Metastasis	SKCM	69	0	CTLA-4
P-0006954-T01-IM5	67	Female	Primary	NSCLC	3	1	PD-1/PD-L1
P-0006959-T01-IM5	53	Male	Metastasis	RCC	30	0	Combination
P-0006970-T01-IM5	48	Male	Primary	BG	12	1	PD-1/PD-L1
P-0006971-T01-IM5	62	Male	Metastasis	SKCM	13	1	CTLA-4
P-0006973-T01-IM5	52	Male	Metastasis	SKCM	61	0	PD-1/PD-L1
P-0006993-T01-IM5	68	Male	Primary	NSCLC	3	1	PD-1/PD-L1
P-0007010-T01-IM5	17	Male	Primary	BG	5	1	PD-1/PD-L1
P-0007014-T01-IM5	44	Female	Primary	BRCA	5	1	CTLA-4
P-0007051-T01-IM5	71	Male	Metastasis	NSCLC	2	1	PD-1/PD-L1
P-0007061-T01-IM5	64	Female	Metastasis	SKCM	28	0	Combination
P-0007068-T01-IM5	65	Male	Metastasis	NSCLC	6	1	PD-1/PD-L1
P-0007081-T02-IM5	49	Male	Metastasis	CRC	3	1	PD-1/PD-L1
P-0007083-T02-IM6	76	Male	Primary	NSCLC	12	1	PD-1/PD-L1
P-0007088-T02-IM5	45	Female	Metastasis	NSCLC	32	1	PD-1/PD-L1
P-0007090-T02-IM5	52	Male	Metastasis	CRC	13	1	PD-1/PD-L1
P-0007099-T01-IM5	78	Female	Metastasis	NSCLC	1	1	PD-1/PD-L1
P-0007101-T02-IM5	76	Male	Primary	NSCLC	6	1	PD-1/PD-L1
P-0007104-T01-IM5	70	Male	Primary	BG	15	0	PD-1/PD-L1
P-0007114-T01-IM5	77	Male	Metastasis	NSCLC	1	1	PD-1/PD-L1
P-0007118-T01-IM5	59	Female	Primary	EGC	1	0	PD-1/PD-L1
P-0007119-T01-IM5	61	Male	Primary	NSCLC	21	0	PD-1/PD-L1
P-0007121-T01-IM5	59	Female	Primary	NSCLC	17	0	PD-1/PD-L1
P-0007123-T01-IM5	67	Female	Metastasis	NSCLC	24	0	PD-1/PD-L1
P-0007124-T01-IM5	41	Male	Primary	BG	2	1	PD-1/PD-L1
P-0007127-T01-IM5	73	Female	Metastasis	BRCA	15	1	CTLA-4
P-0007142-T01-IM5	60	Male	Metastasis	SKCM	28	0	PD-1/PD-L1
P-0007210-T01-IM5	68	Female	Primary	RCC	4	1	PD-1/PD-L1
P-0007220-T01-IM5	67	Male	Metastasis	HNSC	15	0	PD-1/PD-L1
P-0007235-T01-IM5	72	Female	Primary	SKCM	9	1	Combination
P-0007238-T01-IM5	30	Male	Metastasis	SKCM	28	0	PD-1/PD-L1
P-0007274-T01-IM5	55	Male	Metastasis	BLCA	6	0	PD-1/PD-L1
P-0007278-T01-IM5	57	Female	Primary	NSCLC	8	1	PD-1/PD-L1
P-0007281-T01-IM5	82	Male	Metastasis	SKCM	6	1	PD-1/PD-L1
P-0007293-T01-IM5	85	Female	Metastasis	SKCM	29	0	PD-1/PD-L1
P-0007310-T01-IM5	46	Female	Primary	RCC	31	0	Combination
P-0007314-T01-IM5	42	Male	Primary	BG	9	1	PD-1/PD-L1
P-0007349-T01-IM5	32	Female	Primary	BRCA	14	1	CTLA-4
P-0007384-T01-IM5	50	Male	Primary	HNSC	12	1	Combination
P-0007388-T01-IM5	31	Female	Primary	HNSC	15	1	PD-1/PD-L1
P-0007399-T01-IM5	66	Male	Primary	RCC	28	0	Combination
P-0007405-T01-IM5	57	Male	Primary	CRC	30	0	PD-1/PD-L1
P-0007407-T01-IM5	65	Male	Primary	HNSC	11	1	PD-1/PD-L1
P-0007410-T01-IM5	38	Male	Metastasis	CRC	29	0	PD-1/PD-L1
P-0007418-T01-IM5	57	Female	Metastasis	NSCLC	22	0	PD-1/PD-L1
P-0007420-T01-IM5	85	Female	Metastasis	NSCLC	8	1	PD-1/PD-L1
P-0007421-T01-IM5	64	Male	Primary	BLCA	27	0	PD-1/PD-L1
P-0007484-T01-IM5	51	Female	Primary	BLCA	7	0	PD-1/PD-L1
P-0007486-T01-IM5	55	Female	Metastasis	CRC	2	1	PD-1/PD-L1
P-0007495-T01-IM5	81	Male	Primary	CRC	5	0	PD-1/PD-L1
P-0007504-T01-IM5	50	Male	Primary	BG	16	1	PD-1/PD-L1
P-0007514-T01-IM5	73	Female	Primary	NSCLC	2	1	PD-1/PD-L1
P-0007517-T01-IM5	73	Male	Metastasis	SKCM	4	1	Combination
P-0007525-T01-IM5	65	Female	Metastasis	NSCLC	2	1	PD-1/PD-L1
P-0007531-T01-IM5	38	Female	Primary	EGC	27	1	PD-1/PD-L1
P-0007540-T01-IM5	58	Female	Primary	RCC	19	0	PD-1/PD-L1
P-0007543-T01-IM5	67	Male	Metastasis	HNSC	11	0	PD-1/PD-L1
P-0007556-T01-IM5	55	Male	Primary	RCC	29	0	Combination
P-0007561-T01-IM5	36	Female	Metastasis	SKCM	0	1	Combination
P-0007567-T01-IM5	56	Male	Metastasis	CRC	7	0	Combination
P-0007575-T01-IM5	65	Male	Metastasis	HNSC	4	1	PD-1/PD-L1
P-0007580-T01-IM5	63	Female	Primary	NSCLC	10	1	PD-1/PD-L1
P-0007582-T01-IM5	83	Male	Metastasis	NSCLC	3	1	PD-1/PD-L1
P-0007583-T01-IM5	70	Female	Metastasis	NSCLC	7	1	PD-1/PD-L1
P-0007597-T01-IM5	73	Male	Metastasis	NSCLC	5	1	PD-1/PD-L1
P-0007619-T01-IM5	78	Male	Primary	NSCLC	1	1	PD-1/PD-L1
P-0007620-T01-IM5	54	Male	Metastasis	HNSC	32	0	PD-1/PD-L1
P-0007622-T01-IM5	53	Male	Metastasis	HNSC	2	1	Combination
P-0007633-T01-IM5	79	Male	Primary	NSCLC	48	0	Combination
P-0007656-T01-IM5	57	Male	Primary	BLCA	18	0	PD-1/PD-L1
P-0007693-T01-IM5	55	Male	Primary	BG	17	1	PD-1/PD-L1
P-0007736-T01-IM5	33	Female	Metastasis	SKCM	71	0	CTLA-4
P-0007748-T01-IM5	45	Male	Metastasis	EGC	2	1	Combination
P-0007771-T01-IM5	59	Female	Metastasis	CRC	5	1	PD-1/PD-L1
P-0007806-T01-IM5	53	Female	Primary	RCC	18	1	Combination
P-0007810-T02-IM5	70	Male	Metastasis	SKCM	27	0	PD-1/PD-L1
P-0007834-T01-IM5	63	Female	Metastasis	RCC	23	0	PD-1/PD-L1
P-0007839-T01-IM5	54	Male	Metastasis	HNSC	11	1	PD-1/PD-L1
P-0007845-T01-IM5	59	Male	Primary	EGC	4	0	PD-1/PD-L1
P-0007861-T01-IM5	77	Female	Metastasis	NSCLC	12	1	PD-1/PD-L1
P-0007876-T01-IM5	72	Female	Metastasis	SKCM	12	0	PD-1/PD-L1
P-0007879-T01-IM5	70	Female	Primary	NSCLC	31	0	PD-1/PD-L1
P-0007895-T01-IM5	37	Male	Primary	EGC	1	1	Combination
P-0007916-T01-IM5	69	Male	Primary	NSCLC	22	0	PD-1/PD-L1
P-0007917-T01-IM5	60	Male	Primary	BG	12	1	PD-1/PD-L1
P-0007918-T01-IM5	71	Male	Metastasis	SKCM	1	1	Combination
P-0007925-T01-IM5	55	Male	Primary	HNSC	5	1	Combination
P-0007927-T01-IM5	60	Male	Primary	SKCM	4	1	PD-1/PD-L1
P-0007961-T02-IM5	63	Male	Primary	RCC	23	1	PD-1/PD-L1
P-0007970-T01-IM5	55	Male	Metastasis	SKCM	3	0	Combination
P-0007971-T01-IM5	71	Male	Metastasis	HNSC	29	1	PD-1/PD-L1
P-0007977-T01-IM5	70	Female	Metastasis	NSCLC	3	1	PD-1/PD-L1
P-0007978-T01-IM5	50	Female	Metastasis	NSCLC	6	1	PD-1/PD-L1
P-0007995-T01-IM5	54	Female	Metastasis	EGC	35	0	PD-1/PD-L1
P-0007997-T01-IM5	59	Female	Primary	CRC	1	1	PD-1/PD-L1
P-0008004-T01-IM5	70	Female	Metastasis	EGC	4	1	PD-1/PD-L1
P-0008005-T01-IM5	45	Male	Metastasis	RCC	27	0	PD-1/PD-L1
P-0008009-T01-IM5	60	Male	Metastasis	SKCM	24	0	Combination
P-0008033-T01-IM5	66	Male	Metastasis	HNSC	8	1	PD-1/PD-L1
P-0008036-T01-IM5	79	Female	Metastasis	HNSC	2	1	Combination
P-0008050-T01-IM5	55	Male	Metastasis	SKCM	15	0	PD-1/PD-L1
P-0008053-T01-IM5	56	Male	Metastasis	RCC	27	0	Combination
P-0008061-T01-IM5	68	Male	Metastasis	RCC	1	1	PD-1/PD-L1
P-0008062-T01-IM5	74	Female	Metastasis	BLCA	18	0	PD-1/PD-L1
P-0008137-T01-IM5	54	Male	Primary	RCC	33	0	Combination
P-0008161-T01-IM5	82	Male	Primary	NSCLC	3	0	PD-1/PD-L1
P-0008166-T01-IM5	64	Male	Primary	BG	16	1	PD-1/PD-L1
P-0008168-T01-IM5	78	Male	Metastasis	BLCA	4	0	PD-1/PD-L1
P-0008169-T01-IM5	53	Female	Metastasis	HNSC	6	1	PD-1/PD-L1
P-0008176-T01-IM5	72	Female	Primary	NSCLC	23	0	PD-1/PD-L1
P-0008187-T01-IM5	66	Male	Primary	EGC	11	0	PD-1/PD-L1
P-0008188-T01-IM5	72	Female	Primary	EGC	5	1	PD-1/PD-L1
P-0008228-T01-IM5	80	Male	Metastasis	SKCM	28	0	PD-1/PD-L1
P-0008239-T01-IM5	74	Female	Metastasis	NSCLC	15	1	PD-1/PD-L1
P-0008248-T01-IM5	41	Male	Primary	HNSC	2	1	PD-1/PD-L1
P-0008249-T01-IM5	69	Male	Primary	RCC	24	0	PD-1/PD-L1
P-0008257-T01-IM5	66	Male	Primary	BG	10	1	PD-1/PD-L1
P-0008258-T01-IM5	57	Female	Primary	BG	2	1	PD-1/PD-L1
P-0008295-T01-IM5	58	Male	Metastasis	NSCLC	14	0	PD-1/PD-L1
P-0008305-T01-IM5	40	Male	Primary	EGC	1	1	PD-1/PD-L1
P-0008322-T01-IM5	67	Male	Primary	NSCLC	29	0	PD-1/PD-L1
P-0008328-T01-IM5	34	Female	Metastasis	HNSC	25	1	PD-1/PD-L1
P-0008332-T01-IM5	57	Female	Metastasis	NSCLC	26	0	PD-1/PD-L1
P-0008340-T01-IM5	50	Female	Metastasis	RCC	5	1	PD-1/PD-L1
P-0008353-T01-IM5	77	Male	Metastasis	HNSC	8	1	PD-1/PD-L1
P-0008375-T01-IM5	54	Female	Metastasis	SKCM	1	1	Combination
P-0008380-T01-IM5	45	Male	Primary	BG	10	1	PD-1/PD-L1
P-0008382-T01-IM5	35	Male	Primary	BG	0	1	PD-1/PD-L1
P-0008399-T01-IM5	64	Female	Metastasis	RCC	34	1	Combination
P-0008403-T01-IM5	50	Male	Metastasis	SKCM	24	0	Combination
P-0008425-T01-IM5	69	Male	Primary	BLCA	7	1	PD-1/PD-L1
P-0008434-T01-IM5	51	Female	Metastasis	SKCM	23	0	PD-1/PD-L1
P-0008438-T01-IM5	63	Male	Primary	NSCLC	0	0	PD-1/PD-L1
P-0008439-T01-IM5	82	Female	Metastasis	BLCA	6	1	PD-1/PD-L1
P-0008442-T01-IM5	65	Female	Metastasis	NSCLC	11	1	PD-1/PD-L1
P-0008445-T01-IM5	50	Male	Metastasis	SKCM	18	0	Combination
P-0008459-T02-IM5	53	Male	Primary	RCC	29	0	Combination
P-0008490-T01-IM5	67	Female	Metastasis	SKCM	24	0	PD-1/PD-L1
P-0008492-T02-IM5	28	Male	Metastasis	SKCM	14	1	Combination
P-0008518-T01-IM5	73	Male	Metastasis	HNSC	2	1	PD-1/PD-L1
P-0008522-T01-IM5	63	Female	Primary	RCC	16	1	PD-1/PD-L1
P-0008528-T01-IM5	66	Male	Metastasis	HNSC	5	1	Combination
P-0008532-T01-IM5	71	Male	Metastasis	BLCA	9	1	PD-1/PD-L1
P-0008571-T01-IM5	50	Female	Metastasis	BRCA	15	0	PD-1/PD-L1
P-0008575-T01-IM5	67	Male	Metastasis	BLCA	11	1	PD-1/PD-L1
P-0008595-T01-IM5	78	Female	Primary	BLCA	24	0	PD-1/PD-L1
P-0008651-T01-IM5	55	Female	Primary	CRC	15	0	PD-1/PD-L1
P-0008659-T01-IM5	65	Male	Metastasis	SKCM	8	1	PD-1/PD-L1
P-0008662-T01-IM5	72	Female	Primary	CRC	9	0	PD-1/PD-L1
P-0008678-T01-IM5	73	Female	Metastasis	NSCLC	25	0	PD-1/PD-L1
P-0008718-T01-IM5	52	Male	Primary	BLCA	8	0	PD-1/PD-L1
P-0008728-T01-IM5	57	Female	Metastasis	SKCM	25	0	Combination
P-0008733-T01-IM5	72	Male	Metastasis	SKCM	12	1	PD-1/PD-L1
P-0008746-T01-IM5	68	Female	Primary	CRC	11	0	PD-1/PD-L1
P-0008765-T01-IM5	60	Male	Metastasis	NSCLC	3	0	PD-1/PD-L1
P-0008772-T01-IM5	65	Male	Primary	RCC	21	0	PD-1/PD-L1
P-0008784-T02-IM5	70	Female	Metastasis	SKCM	8	1	PD-1/PD-L1
P-0008785-T01-IM5	53	Female	Primary	RCC	11	1	PD-1/PD-L1
P-0008786-T01-IM5	65	Male	Metastasis	NSCLC	24	0	PD-1/PD-L1
P-0008798-T01-IM5	41	Male	Metastasis	HNSC	3	1	PD-1/PD-L1
P-0008800-T02-IM5	59	Male	Metastasis	HNSC	5	1	PD-1/PD-L1
P-0008816-T01-IM5	52	Female	Primary	BLCA	3	1	PD-1/PD-L1
P-0008830-T01-IM5	58	Male	Primary	RCC	21	0	PD-1/PD-L1
P-0008841-T01-IM5	68	Female	Primary	CRC	16	0	PD-1/PD-L1
P-0008848-T01-IM5	76	Male	Metastasis	NSCLC	5	1	PD-1/PD-L1
P-0008851-T01-IM5	63	Male	Primary	NSCLC	3	1	PD-1/PD-L1
P-0008857-T01-IM5	74	Female	Metastasis	SKCM	24	0	PD-1/PD-L1
P-0008870-T01-IM5	76	Female	Metastasis	SKCM	19	0	PD-1/PD-L1
P-0008874-T01-IM5	58	Male	Primary	NSCLC	1	1	PD-1/PD-L1
P-0008904-T01-IM5	31	Female	Metastasis	SKCM	11	1	Combination
P-0008912-T01-IM5	28	Female	Metastasis	SKCM	1	1	Combination
P-0008922-T01-IM5	67	Male	Metastasis	NSCLC	1	1	PD-1/PD-L1
P-0008935-T01-IM5	75	Female	Metastasis	NSCLC	5	1	PD-1/PD-L1
P-0008939-T01-IM5	77	Female	Primary	BG	15	1	PD-1/PD-L1
P-0008942-T01-IM5	68	Male	Metastasis	SKCM	25	0	Combination
P-0008944-T01-IM5	47	Female	Primary	NSCLC	11	1	PD-1/PD-L1
P-0008946-T01-IM5	87	Female	Metastasis	SKCM	23	0	PD-1/PD-L1
P-0008963-T01-IM5	46	Male	Metastasis	SKCM	44	0	CTLA-4
P-0008964-T01-IM5	57	Male	Metastasis	RCC	21	0	PD-1/PD-L1
P-0008974-T01-IM5	86	Male	Metastasis	SKCM	4	1	PD-1/PD-L1
P-0008997-T01-IM5	56	Female	Metastasis	SKCM	23	0	Combination
P-0008999-T01-IM5	53	Male	Metastasis	SKCM	6	1	Combination
P-0009005-T01-IM5	72	Male	Metastasis	BLCA	4	1	PD-1/PD-L1
P-0009017-T01-IM5	77	Male	Metastasis	NSCLC	10	0	PD-1/PD-L1
P-0009019-T01-IM5	68	Male	Metastasis	SKCM	13	1	PD-1/PD-L1
P-0009020-T01-IM5	74	Female	Primary	NSCLC	8	1	PD-1/PD-L1
P-0009057-T01-IM5	71	Female	Metastasis	EGC	10	1	PD-1/PD-L1
P-0009066-T01-IM5	51	Male	Primary	EGC	5	1	PD-1/PD-L1
P-0009068-T01-IM5	74	Female	Metastasis	NSCLC	22	0	PD-1/PD-L1
P-0009072-T01-IM5	56	Male	Metastasis	SKCM	24	0	Combination
P-0009074-T01-IM5	66	Female	Metastasis	SKCM	14	1	Combination
P-0009080-T01-IM5	74	Male	Metastasis	NSCLC	7	1	PD-1/PD-L1
P-0009084-T01-IM5	51	Male	Metastasis	SKCM	18	1	Combination
P-0009088-T01-IM5	56	Male	Primary	EGC	2	1	PD-1/PD-L1
P-0009100-T01-IM5	56	Male	Primary	EGC	2	1	PD-1/PD-L1
P-0009101-T01-IM5	58	Male	Metastasis	BLCA	20	0	PD-1/PD-L1
P-0009105-T01-IM5	66	Female	Metastasis	SKCM	39	0	CTLA-4
P-0009106-T01-IM5	68	Female	Metastasis	SKCM	31	0	Combination
P-0009108-T01-IM5	69	Male	Metastasis	SKCM	20	0	Combination
P-0009119-T01-IM5	67	Male	Primary	BG	18	1	PD-1/PD-L1
P-0009148-T01-IM5	47	Male	Metastasis	SKCM	45	0	CTLA-4
P-0009161-T01-IM5	63	Female	Metastasis	NSCLC	13	0	PD-1/PD-L1
P-0009177-T01-IM5	56	Female	Metastasis	SKCM	8	1	Combination
P-0009180-T01-IM5	41	Female	Metastasis	SKCM	4	1	Combination
P-0009188-T01-IM5	81	Male	Metastasis	HNSC	27	0	Combination
P-0009189-T01-IM5	81	Male	Metastasis	SKCM	24	0	Combination
P-0009202-T01-IM5	66	Male	Primary	HNSC	15	0	PD-1/PD-L1
P-0009245-T01-IM5	88	Male	Metastasis	SKCM	11	1	PD-1/PD-L1
P-0009256-T01-IM5	76	Female	Metastasis	NSCLC	26	0	PD-1/PD-L1
P-0009263-T01-IM5	39	Male	Primary	BLCA	12	1	Combination
P-0009274-T01-IM5	77	Female	Metastasis	NSCLC	7	1	Combination
P-0009292-T01-IM5	60	Male	Metastasis	SKCM	24	0	PD-1/PD-L1
P-0009293-T01-IM5	81	Female	Metastasis	NSCLC	25	0	PD-1/PD-L1
P-0009297-T01-IM5	40	Female	Metastasis	BRCA	14	1	PD-1/PD-L1
P-0009308-T01-IM5	48	Female	Metastasis	SKCM	22	0	Combination
P-0009311-T01-IM5	73	Female	Metastasis	SKCM	7	1	Combination
P-0009319-T01-IM5	64	Male	Metastasis	NSCLC	35	0	Combination
P-0009324-T02-IM5	87	Male	Metastasis	SKCM	21	0	PD-1/PD-L1
P-0009336-T01-IM5	64	Female	Metastasis	Unknown	0	0	PD-1/PD-L1
P-0009337-T01-IM5	72	Male	Primary	EGC	1	1	PD-1/PD-L1
P-0009345-T01-IM5	55	Female	Primary	SKCM	23	0	Combination
P-0009347-T01-IM5	72	Male	Primary	RCC	25	0	Combination
P-0009348-T01-IM5	54	Male	Metastasis	RCC	30	0	Combination
P-0009349-T01-IM5	88	Female	Metastasis	SKCM	21	0	PD-1/PD-L1
P-0009363-T01-IM5	63	Female	Primary	CRC	4	1	PD-1/PD-L1
P-0009364-T01-IM5	63	Female	Metastasis	BRCA	19	0	PD-1/PD-L1
P-0009365-T01-IM5	53	Female	Primary	BG	9	1	PD-1/PD-L1
P-0009368-T01-IM5	52	Male	Primary	EGC	38	0	Combination
P-0009370-T01-IM5	67	Female	Primary	NSCLC	1	0	PD-1/PD-L1
P-0009379-T01-IM5	69	Male	Primary	NSCLC	1	1	PD-1/PD-L1
P-0009411-T01-IM5	52	Female	Primary	BG	21	1	PD-1/PD-L1
P-0009414-T01-IM5	58	Male	Metastasis	BLCA	9	1	PD-1/PD-L1
P-0009419-T01-IM5	61	Male	Metastasis	NSCLC	20	0	PD-1/PD-L1
P-0009426-T01-IM5	65	Female	Metastasis	NSCLC	11	1	PD-1/PD-L1
P-0009431-T01-IM5	74	Female	Metastasis	NSCLC	1	1	PD-1/PD-L1
P-0009434-T01-IM5	58	Male	Primary	NSCLC	0	0	PD-1/PD-L1
P-0009435-T01-IM5	66	Female	Primary	SKCM	20	0	PD-1/PD-L1
P-0009451-T01-IM5	69	Male	Primary	BG	13	1	PD-1/PD-L1
P-0009453-T01-IM5	64	Female	Primary	BG	7	1	PD-1/PD-L1
P-0009469-T01-IM5	32	Female	Primary	NSCLC	3	0	PD-1/PD-L1
P-0009473-T01-IM5	80	Male	Primary	NSCLC	23	0	PD-1/PD-L1
P-0009476-T01-IM5	58	Female	Metastasis	NSCLC	5	1	PD-1/PD-L1
P-0009483-T01-IM5	82	Female	Primary	NSCLC	9	1	PD-1/PD-L1
P-0009497-T01-IM5	71	Male	Primary	SKCM	56	0	CTLA-4
P-0009498-T01-IM5	54	Female	Metastasis	BRCA	13	0	PD-1/PD-L1
P-0009499-T01-IM5	36	Male	Primary	BG	5	1	PD-1/PD-L1
P-0009501-T01-IM5	73	Male	Primary	NSCLC	23	1	PD-1/PD-L1
P-0009505-T01-IM5	63	Female	Metastasis	NSCLC	3	1	PD-1/PD-L1
P-0009517-T01-IM5	79	Male	Metastasis	RCC	23	1	PD-1/PD-L1
P-0009521-T01-IM5	75	Female	Metastasis	Unknown	7	1	PD-1/PD-L1
P-0009526-T01-IM5	69	Male	Primary	NSCLC	5	1	PD-1/PD-L1
P-0009527-T01-IM5	42	Female	Metastasis	SKCM	19	0	Combination
P-0009532-T01-IM5	59	Male	Metastasis	NSCLC	2	1	PD-1/PD-L1
P-0009563-T01-IM5	57	Male	Primary	EGC	1	1	PD-1/PD-L1
P-0009586-T01-IM5	56	Female	Metastasis	NSCLC	24	0	PD-1/PD-L1
P-0009588-T01-IM5	35	Male	Metastasis	HNSC	8	1	PD-1/PD-L1
P-0009638-T01-IM5	82	Male	Primary	NSCLC	2	1	PD-1/PD-L1
P-0009648-T01-IM5	58	Male	Primary	SKCM	15	1	PD-1/PD-L1
P-0009655-T01-IM5	71	Female	Primary	NSCLC	56	0	Combination
P-0009660-T01-IM5	61	Male	Metastasis	NSCLC	20	0	PD-1/PD-L1
P-0009711-T01-IM5	60	Male	Primary	BG	22	1	PD-1/PD-L1
P-0009714-T01-IM5	60	Male	Primary	NSCLC	5	1	PD-1/PD-L1
P-0009717-T01-IM5	51	Male	Primary	RCC	24	0	PD-1/PD-L1
P-0009727-T01-IM5	44	Female	Primary	BRCA	4	1	CTLA-4
P-0009736-T01-IM5	64	Male	Metastasis	SKCM	23	0	Combination
P-0009747-T01-IM5	82	Male	Primary	SKCM	19	1	PD-1/PD-L1
P-0009756-T01-IM5	84	Female	Metastasis	Unknown	4	1	PD-1/PD-L1
P-0009762-T01-IM5	71	Male	Primary	NSCLC	16	1	PD-1/PD-L1
P-0009764-T01-IM5	51	Female	Primary	NSCLC	16	0	PD-1/PD-L1
P-0009788-T01-IM5	49	Male	Metastasis	RCC	24	0	PD-1/PD-L1
P-0009790-T01-IM5	70	Male	Primary	BG	16	1	PD-1/PD-L1
P-0009830-T01-IM5	25	Male	Metastasis	CRC	30	0	PD-1/PD-L1
P-0009831-T01-IM5	68	Female	Metastasis	SKCM	15	1	PD-1/PD-L1
P-0009833-T01-IM5	54	Female	Primary	NSCLC	20	0	PD-1/PD-L1
P-0009846-T01-IM5	77	Male	Primary	BLCA	1	1	PD-1/PD-L1
P-0009898-T01-IM5	85	Male	Primary	BLCA	1	1	PD-1/PD-L1
P-0009906-T01-IM5	53	Male	Primary	RCC	24	0	PD-1/PD-L1
P-0009910-T01-IM5	70	Female	Metastasis	BLCA	5	1	PD-1/PD-L1
P-0009915-T01-IM5	59	Male	Metastasis	NSCLC	7	1	PD-1/PD-L1
P-0009918-T01-IM5	87	Male	Primary	EGC	23	0	PD-1/PD-L1
P-0009924-T01-IM5	79	Male	Metastasis	NSCLC	13	0	PD-1/PD-L1
P-0009944-T01-IM5	72	Female	Metastasis	SKCM	23	0	Combination
P-0009950-T01-IM5	58	Male	Metastasis	SKCM	24	0	Combination
P-0009959-T01-IM5	66	Male	Primary	NSCLC	13	1	PD-1/PD-L1
P-0009969-T01-IM5	59	Male	Primary	HNSC	3	0	PD-1/PD-L1
P-0010004-T01-IM5	45	Female	Primary	BG	9	1	PD-1/PD-L1
P-0010008-T01-IM5	67	Male	Metastasis	SKCM	2	1	Combination
P-0010013-T01-IM5	77	Male	Primary	NSCLC	3	1	PD-1/PD-L1
P-0010024-T01-IM5	81	Male	Primary	NSCLC	27	0	PD-1/PD-L1
P-0010025-T01-IM5	58	Female	Primary	NSCLC	10	1	PD-1/PD-L1
P-0010046-T01-IM5	54	Female	Metastasis	RCC	11	1	PD-1/PD-L1
P-0010065-T01-IM5	40	Male	Metastasis	NSCLC	9	0	PD-1/PD-L1
P-0010079-T01-IM5	72	Male	Metastasis	BLCA	15	0	PD-1/PD-L1
P-0010082-T01-IM5	77	Male	Metastasis	HNSC	1	1	PD-1/PD-L1
P-0010088-T01-IM5	61	Male	Metastasis	HNSC	18	0	PD-1/PD-L1
P-0010094-T01-IM5	54	Male	Primary	BLCA	6	1	PD-1/PD-L1
P-0010104-T01-IM5	34	Male	Primary	HNSC	3	1	PD-1/PD-L1
P-0010111-T01-IM5	35	Female	Primary	SKCM	13	0	CTLA-4
P-0010115-T01-IM5	53	Male	Metastasis	SKCM	23	0	PD-1/PD-L1
P-0010174-T01-IM5	68	Male	Primary	HNSC	7	0	PD-1/PD-L1
P-0010184-T01-IM5	59	Female	Metastasis	RCC	25	0	PD-1/PD-L1
P-0010199-T01-IM5	56	Male	Primary	BLCA	17	0	PD-1/PD-L1
P-0010212-T01-IM5	62	Male	Primary	RCC	9	0	PD-1/PD-L1
P-0010213-T01-IM5	51	Female	Metastasis	NSCLC	25	0	PD-1/PD-L1
P-0010215-T01-IM5	74	Female	Metastasis	NSCLC	3	1	PD-1/PD-L1
P-0010222-T01-IM5	72	Male	Metastasis	HNSC	4	1	PD-1/PD-L1
P-0010236-T01-IM5	64	Male	Metastasis	BLCA	25	0	Combination
P-0010238-T01-IM5	52	Female	Metastasis	CRC	21	1	PD-1/PD-L1
P-0010241-T01-IM5	41	Female	Metastasis	HNSC	16	0	PD-1/PD-L1
P-0010249-T01-IM5	66	Male	Metastasis	SKCM	28	0	CTLA-4
P-0010252-T01-IM5	53	Female	Metastasis	BRCA	18	0	PD-1/PD-L1
P-0010254-T03-IM5	51	Female	Primary	BLCA	3	1	PD-1/PD-L1
P-0010256-T01-IM5	73	Female	Primary	NSCLC	21	1	PD-1/PD-L1
P-0010257-T01-IM5	55	Female	Metastasis	NSCLC	0	1	PD-1/PD-L1
P-0010311-T01-IM5	60	Male	Primary	RCC	34	0	Combination
P-0010312-T01-IM5	62	Male	Metastasis	HNSC	29	1	PD-1/PD-L1
P-0010317-T01-IM5	68	Male	Primary	EGC	9	1	PD-1/PD-L1
P-0010327-T01-IM5	53	Male	Primary	SKCM	23	0	Combination
P-0010340-T01-IM5	52	Male	Metastasis	SKCM	23	0	CTLA-4
P-0010344-T01-IM5	52	Male	Primary	BG	2	1	PD-1/PD-L1
P-0010355-T01-IM5	69	Female	Primary	NSCLC	1	1	PD-1/PD-L1
P-0010362-T01-IM5	60	Female	Primary	NSCLC	3	1	PD-1/PD-L1
P-0010380-T01-IM5	74	Male	Primary	BG	5	1	PD-1/PD-L1
P-0010381-T01-IM5	47	Male	Metastasis	Unknown	1	0	PD-1/PD-L1
P-0010385-T01-IM5	72	Male	Primary	NSCLC	0	1	PD-1/PD-L1
P-0010450-T01-IM5	73	Male	Metastasis	HNSC	14	1	PD-1/PD-L1
P-0010495-T01-IM5	71	Female	Metastasis	SKCM	2	1	PD-1/PD-L1
P-0010501-T01-IM5	71	Male	Metastasis	EGC	4	1	PD-1/PD-L1
P-0010516-T01-IM5	42	Female	Primary	BG	22	0	PD-1/PD-L1
P-0010556-T01-IM5	50	Male	Primary	BG	15	1	PD-1/PD-L1
P-0010581-T01-IM5	75	Male	Metastasis	CRC	30	0	PD-1/PD-L1
P-0010588-T01-IM5	80	Female	Primary	HNSC	4	1	PD-1/PD-L1
P-0010603-T01-IM5	62	Male	Metastasis	RCC	12	0	PD-1/PD-L1
P-0010613-T01-IM5	75	Female	Primary	BG	3	0	PD-1/PD-L1
P-0010614-T01-IM5	62	Female	Metastasis	SKCM	11	1	PD-1/PD-L1
P-0010636-T01-IM5	68	Male	Metastasis	NSCLC	16	1	PD-1/PD-L1
P-0010644-T01-IM5	40	Male	Metastasis	SKCM	10	1	PD-1/PD-L1
P-0010645-T01-IM5	53	Male	Primary	NSCLC	3	1	PD-1/PD-L1
P-0010648-T01-IM5	73	Male	Metastasis	NSCLC	18	1	PD-1/PD-L1
P-0010669-T01-IM5	66	Female	Primary	BRCA	2	0	CTLA-4
P-0010670-T01-IM5	71	Male	Metastasis	SKCM	13	0	Combination
P-0010707-T01-IM5	79	Male	Primary	HNSC	15	1	PD-1/PD-L1
P-0010715-T01-IM5	67	Male	Primary	NSCLC	15	0	Combination
P-0010736-T01-IM5	80	Male	Primary	NSCLC	18	1	PD-1/PD-L1
P-0010737-T01-IM5	56	Male	Metastasis	SKCM	22	1	CTLA-4
P-0010742-T01-IM5	51	Female	Metastasis	CRC	15	1	PD-1/PD-L1
P-0010744-T01-IM5	52	Female	Primary	BG	5	0	PD-1/PD-L1
P-0010755-T01-IM5	62	Male	Metastasis	HNSC	2	1	PD-1/PD-L1
P-0010760-T01-IM5	51	Male	Primary	NSCLC	22	0	PD-1/PD-L1
P-0010791-T01-IM5	51	Male	Metastasis	RCC	24	0	PD-1/PD-L1
P-0010800-T01-IM5	64	Female	Metastasis	BRCA	10	1	CTLA-4
P-0010816-T01-IM5	51	Male	Primary	HNSC	7	1	PD-1/PD-L1
P-0010818-T01-IM5	85	Male	Metastasis	SKCM	10	1	PD-1/PD-L1
P-0010826-T01-IM5	60	Male	Primary	BLCA	7	0	PD-1/PD-L1
P-0010840-T02-IM5	55	Female	Metastasis	NSCLC	2	1	PD-1/PD-L1
P-0010847-T01-IM5	59	Male	Primary	SKCM	22	0	PD-1/PD-L1
P-0010855-T01-IM5	74	Female	Metastasis	NSCLC	7	1	PD-1/PD-L1
P-0010891-T01-IM5	42	Female	Metastasis	NSCLC	2	1	Combination
P-0010915-T01-IM5	70	Female	Primary	SKCM	13	1	PD-1/PD-L1
P-0010937-T01-IM5	79	Male	Metastasis	SKCM	12	1	CTLA-4
P-0010963-T01-IM5	61	Male	Metastasis	RCC	3	1	PD-1/PD-L1
P-0010966-T01-IM5	48	Male	Metastasis	CRC	4	0	PD-1/PD-L1
P-0010975-T01-IM5	62	Female	Metastasis	SKCM	0	1	PD-1/PD-L1
P-0010986-T01-IM5	55	Female	Primary	NSCLC	2	1	PD-1/PD-L1
P-0010994-T01-IM5	52	Female	Metastasis	BRCA	4	1	PD-1/PD-L1
P-0011012-T01-IM5	74	Male	Metastasis	NSCLC	3	1	PD-1/PD-L1
P-0011030-T01-IM5	70	Male	Metastasis	NSCLC	1	1	PD-1/PD-L1
P-0011033-T01-IM5	62	Female	Metastasis	NSCLC	11	1	PD-1/PD-L1
P-0011036-T01-IM5	56	Male	Metastasis	NSCLC	4	1	PD-1/PD-L1
P-0011047-T01-IM5	81	Female	Metastasis	SKCM	18	0	PD-1/PD-L1
P-0011068-T01-IM5	62	Male	Primary	CRC	9	0	PD-1/PD-L1
P-0011071-T01-IM5	60	Male	Metastasis	CRC	2	1	PD-1/PD-L1
P-0011097-T01-IM5	79	Male	Primary	RCC	17	0	PD-1/PD-L1
P-0011119-T01-IM5	66	Female	Primary	BG	20	1	PD-1/PD-L1
P-0011144-T01-IM5	26	Female	Primary	CRC	4	1	PD-1/PD-L1
P-0011149-T01-IM5	59	Female	Metastasis	Unknown	7	1	PD-1/PD-L1
P-0011162-T01-IM5	68	Male	Primary	RCC	12	1	PD-1/PD-L1
P-0011180-T01-IM5	61	Female	Primary	NSCLC	7	0	PD-1/PD-L1
P-0011187-T01-IM5	69	Male	Metastasis	BLCA	9	1	PD-1/PD-L1
P-0011192-T01-IM5	74	Female	Metastasis	NSCLC	2	0	PD-1/PD-L1
P-0011195-T01-IM5	38	Female	Metastasis	CRC	5	1	PD-1/PD-L1
P-0011219-T01-IM5	67	Male	Primary	BG	13	1	PD-1/PD-L1
P-0011244-T01-IM5	77	Male	Metastasis	NSCLC	3	1	PD-1/PD-L1
P-0011245-T01-IM5	64	Male	Primary	BLCA	4	1	PD-1/PD-L1
P-0011246-T01-IM5	63	Female	Primary	RCC	5	0	Combination
P-0011288-T01-IM5	71	Female	Primary	CRC	4	0	Combination
P-0011297-T01-IM5	46	Male	Metastasis	SKCM	66	0	CTLA-4
P-0011378-T01-IM5	68	Male	Metastasis	NSCLC	2	1	PD-1/PD-L1
P-0011401-T01-IM5	53	Female	Primary	BG	19	1	PD-1/PD-L1
P-0011418-T01-IM5	67	Male	Metastasis	RCC	22	0	PD-1/PD-L1
P-0011439-T01-IM5	76	Male	Metastasis	BLCA	3	1	PD-1/PD-L1
P-0011440-T01-IM5	62	Male	Metastasis	BLCA	2	1	PD-1/PD-L1
P-0011453-T01-IM5	66	Male	Primary	NSCLC	1	1	PD-1/PD-L1
P-0011476-T01-IM5	49	Male	Metastasis	SKCM	16	0	PD-1/PD-L1
P-0011499-T01-IM5	71	Female	Metastasis	NSCLC	6	1	PD-1/PD-L1
P-0011508-T01-IM5	62	Male	Metastasis	NSCLC	1	1	PD-1/PD-L1
P-0011522-T01-IM5	81	Female	Metastasis	RCC	16	0	PD-1/PD-L1
P-0011523-T01-IM5	64	Female	Primary	BLCA	21	0	PD-1/PD-L1
P-0011524-T01-IM5	60	Female	Metastasis	BLCA	0	1	PD-1/PD-L1
P-0011535-T01-IM5	73	Female	Primary	NSCLC	8	1	PD-1/PD-L1
P-0011538-T01-IM5	50	Male	Metastasis	Unknown	3	1	PD-1/PD-L1
P-0011541-T01-IM5	77	Female	Metastasis	NSCLC	13	0	PD-1/PD-L1
P-0011546-T01-IM5	62	Female	Metastasis	NSCLC	3	0	PD-1/PD-L1
P-0011552-T01-IM5	73	Female	Metastasis	BRCA	4	1	PD-1/PD-L1
P-0011559-T01-IM5	73	Male	Metastasis	NSCLC	7	1	PD-1/PD-L1
P-0012037-T01-IM5	77	Male	Primary	BLCA	3	1	PD-1/PD-L1
P-0012040-T01-IM5	66	Male	Primary	RCC	5	1	PD-1/PD-L1
P-0012049-T01-IM5	68	Female	Primary	NSCLC	11	0	PD-1/PD-L1
P-0012080-T01-IM5	59	Male	Metastasis	SKCM	21	0	CTLA-4
P-0012102-T01-IM5	62	Male	Primary	RCC	9	1	PD-1/PD-L1
P-0012107-T01-IM5	66	Male	Metastasis	HNSC	21	0	PD-1/PD-L1
P-0012115-T01-IM5	49	Male	Primary	CRC	19	0	PD-1/PD-L1
P-0012133-T01-IM5	39	Male	Metastasis	CRC	12	1	Combination
P-0012137-T01-IM5	80	Female	Primary	RCC	4	1	PD-1/PD-L1
P-0012183-T01-IM5	77	Male	Primary	BLCA	16	0	PD-1/PD-L1
P-0012188-T01-IM5	70	Male	Metastasis	Unknown	18	0	PD-1/PD-L1
P-0012189-T01-IM5	59	Female	Metastasis	HNSC	2	1	PD-1/PD-L1
P-0012221-T01-IM5	54	Male	Primary	RCC	23	0	PD-1/PD-L1
P-0012249-T01-IM5	64	Female	Metastasis	CRC	12	0	PD-1/PD-L1
P-0012256-T01-IM5	69	Male	Metastasis	RCC	24	0	PD-1/PD-L1
P-0012267-T01-IM5	72	Female	Primary	RCC	45	0	Combination
P-0012279-T01-IM5	64	Male	Metastasis	RCC	14	1	PD-1/PD-L1
P-0012281-T01-IM5	39	Male	Metastasis	CRC	10	0	PD-1/PD-L1
P-0012282-T01-IM5	70	Male	Primary	SKCM	17	0	CTLA-4
P-0012315-T01-IM5	62	Female	Metastasis	SKCM	18	0	PD-1/PD-L1
P-0012323-T01-IM5	47	Female	Metastasis	RCC	5	1	PD-1/PD-L1
P-0012341-T01-IM5	72	Female	Metastasis	NSCLC	3	1	PD-1/PD-L1
P-0012361-T01-IM5	71	Male	Metastasis	SKCM	16	1	PD-1/PD-L1
P-0012370-T01-IM5	68	Male	Metastasis	HNSC	14	1	PD-1/PD-L1
P-0012408-T01-IM5	83	Male	Metastasis	SKCM	17	0	PD-1/PD-L1
P-0012420-T01-IM5	73	Male	Metastasis	SKCM	19	0	PD-1/PD-L1
P-0012427-T01-IM5	67	Male	Primary	NSCLC	7	1	PD-1/PD-L1
P-0012446-T01-IM5	45	Female	Metastasis	SKCM	20	0	Combination
P-0012516-T01-IM5	63	Male	Primary	RCC	22	0	PD-1/PD-L1
P-0012519-T01-IM5	61	Male	Metastasis	RCC	22	0	PD-1/PD-L1
P-0012529-T01-IM5	48	Male	Metastasis	SKCM	4	1	PD-1/PD-L1
P-0012550-T01-IM5	60	Female	Metastasis	SKCM	16	0	PD-1/PD-L1
P-0012551-T01-IM5	61	Female	Metastasis	SKCM	20	0	CTLA-4
P-0012629-T01-IM5	82	Male	Primary	NSCLC	18	1	PD-1/PD-L1
P-0012678-T01-IM5	73	Male	Metastasis	NSCLC	20	0	PD-1/PD-L1
P-0012682-T01-IM5	59	Male	Metastasis	RCC	23	0	PD-1/PD-L1
P-0012687-T01-IM5	80	Male	Primary	BG	10	1	PD-1/PD-L1
P-0012706-T01-IM5	80	Male	Metastasis	BLCA	22	0	PD-1/PD-L1
P-0012708-T01-IM5	52	Female	Primary	CRC	5	0	Combination
P-0012720-T01-IM5	25	Male	Primary	EGC	1	1	Combination
P-0012728-T01-IM5	61	Female	Metastasis	CRC	7	1	PD-1/PD-L1
P-0012729-T01-IM5	69	Male	Metastasis	NSCLC	9	1	PD-1/PD-L1
P-0012780-T01-IM5	61	Female	Metastasis	SKCM	11	1	Combination
P-0012783-T01-IM5	62	Male	Primary	SKCM	30	0	Combination
P-0012803-T01-IM5	50	Female	Metastasis	BRCA	3	0	CTLA-4
P-0012817-T01-IM5	55	Male	Metastasis	NSCLC	18	0	PD-1/PD-L1
P-0012825-T02-IM6	37	Female	Metastasis	BRCA	14	0	PD-1/PD-L1
P-0012840-T01-IM5	81	Male	Metastasis	BLCA	15	1	PD-1/PD-L1
P-0012846-T01-IM5	59	Female	Metastasis	NSCLC	20	0	PD-1/PD-L1
P-0012849-T01-IM5	67	Male	Metastasis	NSCLC	2	1	PD-1/PD-L1
P-0012856-T01-IM5	58	Male	Metastasis	SKCM	18	0	PD-1/PD-L1
P-0012860-T01-IM5	85	Male	Metastasis	SKCM	10	0	PD-1/PD-L1
P-0012866-T01-IM5	51	Female	Metastasis	NSCLC	19	1	PD-1/PD-L1
P-0012869-T01-IM5	23	Female	Metastasis	SKCM	14	1	PD-1/PD-L1
P-0012870-T03-IM6	72	Male	Primary	BLCA	11	1	PD-1/PD-L1
P-0012883-T01-IM5	63	Male	Primary	HNSC	3	0	PD-1/PD-L1
P-0012905-T01-IM5	20	Male	Metastasis	Unknown	16	0	Combination
P-0012908-T01-IM5	80	Male	Metastasis	NSCLC	13	1	PD-1/PD-L1
P-0012925-T01-IM5	74	Male	Primary	NSCLC	10	1	PD-1/PD-L1
P-0012931-T01-IM5	72	Male	Metastasis	NSCLC	2	0	PD-1/PD-L1
P-0012966-T01-IM5	57	Female	Primary	SKCM	12	1	PD-1/PD-L1
P-0012968-T01-IM5	61	Male	Metastasis	SKCM	19	0	Combination
P-0012993-T01-IM5	87	Male	Metastasis	NSCLC	4	1	PD-1/PD-L1
P-0012999-T01-IM5	71	Male	Metastasis	SKCM	13	1	Combination
P-0013025-T01-IM5	60	Male	Metastasis	SKCM	43	0	CTLA-4
P-0013029-T01-IM5	42	Male	Primary	BG	3	1	PD-1/PD-L1
P-0013035-T01-IM5	47	Female	Metastasis	SKCM	55	0	CTLA-4
P-0013063-T01-IM5	57	Male	Metastasis	NSCLC	0	1	PD-1/PD-L1
P-0013078-T01-IM5	42	Female	Metastasis	RCC	19	0	PD-1/PD-L1
P-0013087-T01-IM5	60	Male	Metastasis	CRC	8	0	Combination
P-0013089-T01-IM5	67	Female	Primary	RCC	9	1	PD-1/PD-L1
P-0013094-T01-IM5	73	Female	Metastasis	Unknown	7	1	PD-1/PD-L1
P-0013096-T01-IM5	37	Male	Primary	CRC	19	0	PD-1/PD-L1
P-0013106-T01-IM5	41	Male	Metastasis	EGC	49	0	PD-1/PD-L1
P-0013111-T01-IM5	70	Male	Metastasis	SKCM	20	0	PD-1/PD-L1
P-0013147-T01-IM5	89	Male	Metastasis	Unknown	9	1	PD-1/PD-L1
P-0013189-T01-IM5	58	Female	Metastasis	NSCLC	20	0	PD-1/PD-L1
P-0013200-T01-IM5	69	Female	Primary	SKCM	19	0	Combination
P-0013204-T01-IM5	63	Male	Primary	BG	15	0	PD-1/PD-L1
P-0013210-T01-IM5	59	Female	Metastasis	BRCA	3	1	PD-1/PD-L1
P-0013232-T01-IM5	63	Male	Metastasis	SKCM	11	0	PD-1/PD-L1
P-0013233-T01-IM5	70	Female	Metastasis	NSCLC	13	0	PD-1/PD-L1
P-0013240-T01-IM5	56	Male	Primary	RCC	9	1	PD-1/PD-L1
P-0013243-T01-IM5	47	Female	Primary	BG	8	1	PD-1/PD-L1
P-0013259-T01-IM5	47	Female	Primary	BG	13	1	PD-1/PD-L1
P-0013274-T01-IM5	67	Male	Metastasis	SKCM	13	1	PD-1/PD-L1
P-0013278-T01-IM5	79	Male	Metastasis	HNSC	33	1	PD-1/PD-L1
P-0013283-T01-IM5	49	Male	Metastasis	BLCA	2	1	PD-1/PD-L1
P-0013294-T01-IM5	57	Female	Primary	BG	4	1	PD-1/PD-L1
P-0013304-T01-IM5	72	Male	Metastasis	BLCA	5	1	PD-1/PD-L1
P-0013309-T01-IM5	83	Female	Primary	SKCM	19	0	Combination
P-0013313-T01-IM5	79	Male	Metastasis	SKCM	11	1	PD-1/PD-L1
P-0013314-T01-IM5	70	Female	Metastasis	EGC	20	1	PD-1/PD-L1
P-0013318-T01-IM5	67	Male	Metastasis	SKCM	18	0	PD-1/PD-L1
P-0013335-T01-IM5	48	Male	Primary	RCC	6	1	PD-1/PD-L1
P-0013343-T01-IM5	57	Female	Metastasis	SKCM	60	1	CTLA-4
P-0013347-T01-IM5	55	Male	Primary	BG	14	1	PD-1/PD-L1
P-0013354-T01-IM5	53	Female	Metastasis	CRC	2	1	PD-1/PD-L1
P-0013360-T01-IM5	51	Male	Primary	BG	13	0	PD-1/PD-L1
P-0013368-T01-IM5	61	Male	Primary	RCC	20	0	PD-1/PD-L1
P-0013380-T01-IM5	58	Male	Primary	BG	17	0	PD-1/PD-L1
P-0013383-T01-IM5	84	Female	Metastasis	SKCM	17	0	Combination
P-0013389-T01-IM5	69	Male	Metastasis	SKCM	18	0	PD-1/PD-L1
P-0013412-T01-IM5	60	Male	Metastasis	SKCM	13	0	Combination
P-0013413-T01-IM5	76	Male	Metastasis	SKCM	14	1	CTLA-4
P-0013448-T01-IM5	83	Male	Metastasis	SKCM	19	0	PD-1/PD-L1
P-0013451-T01-IM5	58	Female	Metastasis	SKCM	17	0	Combination
P-0013462-T01-IM5	82	Female	Metastasis	CRC	15	0	PD-1/PD-L1
P-0013463-T01-IM5	60	Male	Primary	RCC	20	0	PD-1/PD-L1
P-0013506-T01-IM5	57	Female	Metastasis	BG	8	0	PD-1/PD-L1
P-0013525-T01-IM5	69	Female	Metastasis	SKCM	19	0	CTLA-4
P-0013544-T02-IM6	50	Male	Metastasis	BG	13	1	PD-1/PD-L1
P-0013596-T01-IM5	58	Male	Primary	SKCM	8	1	PD-1/PD-L1
P-0013603-T01-IM5	53	Male	Primary	BG	15	1	PD-1/PD-L1
P-0013652-T01-IM5	59	Male	Primary	HNSC	3	1	PD-1/PD-L1
P-0013656-T01-IM5	55	Female	Metastasis	NSCLC	5	1	PD-1/PD-L1
P-0013659-T01-IM5	81	Male	Primary	SKCM	17	0	PD-1/PD-L1
P-0013728-T01-IM5	62	Male	Metastasis	RCC	46	0	Combination
P-0013765-T01-IM5	64	Male	Primary	SKCM	15	0	Combination
P-0013814-T01-IM5	72	Male	Primary	BG	15	0	PD-1/PD-L1
P-0013826-T01-IM5	90	Male	Primary	SKCM	1	0	PD-1/PD-L1
P-0013845-T01-IM5	63	Male	Metastasis	SKCM	28	0	Combination
P-0013854-T01-IM5	78	Male	Metastasis	SKCM	33	1	Combination
P-0013861-T01-IM5	61	Male	Metastasis	BLCA	7	0	PD-1/PD-L1
P-0013873-T01-IM5	61	Male	Primary	BLCA	7	1	PD-1/PD-L1
P-0013892-T01-IM5	68	Male	Metastasis	HNSC	16	1	PD-1/PD-L1
P-0013920-T01-IM5	70	Male	Metastasis	HNSC	8	1	PD-1/PD-L1
P-0013923-T01-IM5	64	Female	Metastasis	Unknown	13	0	PD-1/PD-L1
P-0013938-T01-IM5	55	Male	Primary	BG	21	1	PD-1/PD-L1
P-0013951-T01-IM5	81	Male	Metastasis	SKCM	10	1	Combination
P-0013956-T01-IM5	44	Female	Metastasis	SKCM	8	1	PD-1/PD-L1
P-0013967-T01-IM5	60	Male	Metastasis	RCC	18	0	PD-1/PD-L1
P-0014006-T01-IM5	63	Male	Primary	BG	18	1	PD-1/PD-L1
P-0014010-T01-IM5	36	Female	Metastasis	CRC	3	1	PD-1/PD-L1
P-0014015-T01-IM5	67	Male	Metastasis	HNSC	19	0	PD-1/PD-L1
P-0014060-T01-IM5	66	Female	Metastasis	HNSC	7	0	PD-1/PD-L1
P-0014064-T01-IM5	60	Male	Metastasis	RCC	20	0	PD-1/PD-L1
P-0014071-T01-IM5	66	Male	Primary	BG	6	1	PD-1/PD-L1
P-0014099-T01-IM5	77	Female	Primary	BG	6	1	PD-1/PD-L1
P-0014137-T01-IM5	78	Male	Primary	SKCM	9	0	PD-1/PD-L1
P-0014147-T01-IM5	59	Male	Metastasis	RCC	10	1	PD-1/PD-L1
P-0014148-T01-IM5	44	Female	Metastasis	SKCM	80	0	CTLA-4
P-0014159-T01-IM5	61	Male	Metastasis	SKCM	2	1	PD-1/PD-L1
P-0014172-T01-IM5	83	Male	Primary	NSCLC	9	1	PD-1/PD-L1
P-0014182-T01-IM6	66	Male	Primary	CRC	2	0	PD-1/PD-L1
P-0014206-T01-IM6	55	Male	Metastasis	SKCM	17	0	Combination
P-0014207-T01-IM6	79	Male	Metastasis	NSCLC	4	1	PD-1/PD-L1
P-0014220-T01-IM6	63	Male	Primary	BG	14	0	PD-1/PD-L1
P-0014229-T01-IM6	45	Female	Metastasis	SKCM	16	0	PD-1/PD-L1
P-0014236-T01-IM6	78	Male	Primary	SKCM	17	0	Combination
P-0014242-T01-IM6	60	Male	Metastasis	SKCM	18	0	Combination
P-0014269-T01-IM6	75	Male	Metastasis	NSCLC	9	1	PD-1/PD-L1
P-0014323-T01-IM6	45	Female	Metastasis	Unknown	8	1	PD-1/PD-L1
P-0014328-T01-IM6	61	Female	Metastasis	NSCLC	1	1	Combination
P-0014379-T01-IM6	48	Male	Metastasis	SKCM	17	0	PD-1/PD-L1
P-0014402-T01-IM6	67	Female	Primary	BLCA	2	1	PD-1/PD-L1
P-0014418-T01-IM6	46	Male	Primary	BLCA	5	1	PD-1/PD-L1
P-0014421-T01-IM6	83	Male	Primary	BLCA	35	0	Combination
P-0014422-T01-IM6	74	Female	Metastasis	BLCA	11	0	PD-1/PD-L1
P-0014449-T01-IM6	67	Male	Metastasis	SKCM	11	1	Combination
P-0014451-T01-IM6	65	Female	Primary	NSCLC	8	1	PD-1/PD-L1
P-0014465-T01-IM6	34	Male	Metastasis	HNSC	2	0	PD-1/PD-L1
P-0014470-T01-IM6	80	Male	Metastasis	BLCA	16	0	PD-1/PD-L1
P-0014507-T01-IM6	56	Female	Primary	BLCA	6	0	Combination
P-0014513-T01-IM6	69	Female	Primary	NSCLC	3	0	PD-1/PD-L1
P-0014529-T01-IM6	65	Female	Primary	NSCLC	16	0	PD-1/PD-L1
P-0014556-T01-IM6	83	Male	Metastasis	SKCM	5	1	PD-1/PD-L1
P-0014562-T01-IM6	71	Male	Metastasis	NSCLC	6	0	PD-1/PD-L1
P-0014565-T01-IM6	53	Female	Primary	CRC	12	1	PD-1/PD-L1
P-0014594-T01-IM6	61	Male	Primary	RCC	16	0	PD-1/PD-L1
P-0014599-T01-IM6	63	Male	Primary	NSCLC	17	0	PD-1/PD-L1
P-0014600-T01-IM6	73	Male	Primary	RCC	1	1	PD-1/PD-L1
P-0014619-T01-IM6	60	Male	Primary	RCC	18	0	PD-1/PD-L1
P-0014648-T01-IM6	67	Male	Primary	BLCA	21	0	PD-1/PD-L1
P-0014677-T01-IM6	50	Male	Primary	BG	17	0	PD-1/PD-L1
P-0014682-T01-IM6	83	Male	Metastasis	SKCM	16	0	PD-1/PD-L1
P-0014736-T01-IM6	63	Male	Metastasis	NSCLC	1	1	PD-1/PD-L1
P-0014772-T01-IM6	74	Female	Metastasis	NSCLC	5	1	PD-1/PD-L1
P-0014786-T01-IM6	65	Female	Primary	NSCLC	6	1	PD-1/PD-L1
P-0014815-T01-IM6	61	Female	Primary	BLCA	7	1	PD-1/PD-L1
P-0014818-T01-IM6	83	Male	Metastasis	NSCLC	12	1	PD-1/PD-L1
P-0014898-T01-IM6	53	Male	Metastasis	HNSC	2	1	PD-1/PD-L1
P-0014909-T01-IM6	67	Male	Primary	BLCA	4	1	PD-1/PD-L1
P-0014910-T01-IM6	71	Male	Metastasis	SKCM	20	0	PD-1/PD-L1
P-0014965-T01-IM6	53	Male	Metastasis	HNSC	12	0	PD-1/PD-L1
P-0014966-T01-IM6	66	Male	Metastasis	SKCM	17	0	PD-1/PD-L1
P-0015007-T01-IM6	20	Male	Metastasis	SKCM	19	0	PD-1/PD-L1
P-0015010-T01-IM6	85	Male	Primary	SKCM	13	0	PD-1/PD-L1
P-0015047-T01-IM6	76	Female	Metastasis	NSCLC	15	0	PD-1/PD-L1
P-0015067-T01-IM6	72	Male	Metastasis	BLCA	14	0	PD-1/PD-L1
P-0015078-T01-IM6	71	Female	Metastasis	NSCLC	25	0	PD-1/PD-L1
P-0015085-T01-IM6	49	Female	Metastasis	NSCLC	10	1	PD-1/PD-L1
P-0015122-T01-IM6	75	Female	Primary	SKCM	2	0	PD-1/PD-L1
P-0015137-T01-IM6	81	Male	Metastasis	BLCA	17	1	PD-1/PD-L1
P-0015177-T01-IM6	73	Male	Primary	NSCLC	1	1	PD-1/PD-L1
P-0015182-T01-IM6	83	Male	Primary	SKCM	17	0	PD-1/PD-L1
P-0015186-T01-IM6	76	Female	Metastasis	BLCA	3	1	PD-1/PD-L1
P-0015214-T01-IM6	74	Female	Metastasis	NSCLC	13	1	PD-1/PD-L1
P-0015222-T01-IM6	62	Male	Primary	NSCLC	0	1	PD-1/PD-L1
P-0015251-T01-IM6	66	Male	Metastasis	EGC	6	1	Combination
P-0015257-T01-IM6	68	Female	Primary	SKCM	14	0	PD-1/PD-L1
P-0015259-T01-IM6	88	Male	Primary	NSCLC	14	0	PD-1/PD-L1
P-0015289-T01-IM6	23	Male	Primary	BG	16	0	PD-1/PD-L1
P-0015296-T01-IM6	69	Male	Metastasis	NSCLC	15	0	PD-1/PD-L1
P-0015331-T01-IM6	46	Male	Primary	EGC	1	1	Combination
P-0015342-T01-IM6	61	Male	Primary	RCC	18	0	PD-1/PD-L1
P-0015344-T01-IM6	61	Male	Metastasis	BLCA	6	0	PD-1/PD-L1
P-0015346-T01-IM6	45	Female	Primary	BG	8	0	PD-1/PD-L1
P-0015348-T01-IM6	63	Male	Metastasis	NSCLC	15	0	PD-1/PD-L1
P-0015369-T01-IM6	63	Male	Primary	BG	0	0	PD-1/PD-L1
P-0015373-T01-IM6	34	Male	Primary	SKCM	17	0	Combination
P-0015407-T01-IM6	66	Male	Metastasis	SKCM	20	0	Combination
P-0015415-T01-IM6	66	Male	Metastasis	SKCM	5	1	Combination
P-0015433-T01-IM6	68	Male	Primary	RCC	13	0	PD-1/PD-L1
P-0015438-T01-IM6	73	Male	Metastasis	SKCM	15	0	Combination
P-0015445-T01-IM6	60	Female	Primary	BRCA	2	1	PD-1/PD-L1
P-0015456-T01-IM6	43	Female	Primary	BLCA	10	0	PD-1/PD-L1
P-0015471-T01-IM6	70	Male	Metastasis	SKCM	13	0	PD-1/PD-L1
P-0015501-T01-IM6	69	Male	Primary	BLCA	14	1	PD-1/PD-L1
P-0015511-T01-IM6	33	Male	Metastasis	SKCM	15	0	Combination
P-0015512-T01-IM6	85	Male	Primary	SKCM	16	0	PD-1/PD-L1
P-0015521-T01-IM6	54	Male	Metastasis	SKCM	15	0	PD-1/PD-L1
P-0015530-T01-IM6	54	Male	Metastasis	SKCM	15	0	PD-1/PD-L1
P-0015531-T01-IM6	54	Female	Metastasis	NSCLC	9	1	PD-1/PD-L1
P-0015556-T01-IM6	67	Male	Metastasis	NSCLC	30	0	PD-1/PD-L1
P-0015573-T01-IM6	59	Male	Primary	BG	8	0	PD-1/PD-L1
P-0015593-T01-IM6	69	Female	Primary	NSCLC	14	0	PD-1/PD-L1
P-0015600-T01-IM6	50	Female	Metastasis	NSCLC	13	1	PD-1/PD-L1
P-0015603-T01-IM6	64	Male	Primary	BG	14	0	PD-1/PD-L1
P-0015612-T01-IM6	66	Female	Metastasis	SKCM	15	0	Combination
P-0015615-T01-IM6	70	Male	Metastasis	BLCA	21	0	PD-1/PD-L1
P-0015644-T01-IM6	62	Female	Metastasis	BLCA	26	0	Combination
P-0015648-T01-IM6	67	Male	Primary	NSCLC	20	0	PD-1/PD-L1
P-0015649-T01-IM6	75	Male	Metastasis	BLCA	24	1	Combination
P-0015660-T01-IM6	71	Male	Metastasis	BLCA	28	1	Combination
P-0015661-T01-IM6	55	Male	Metastasis	BLCA	10	0	PD-1/PD-L1
P-0015663-T01-IM6	75	Female	Primary	BLCA	5	0	Combination
P-0015679-T01-IM6	47	Male	Metastasis	SKCM	18	0	Combination
P-0015697-T01-IM6	69	Female	Metastasis	SKCM	14	0	PD-1/PD-L1
P-0015713-T01-IM6	33	Female	Metastasis	BRCA	9	0	PD-1/PD-L1
P-0015716-T01-IM6	76	Male	Metastasis	BLCA	15	0	PD-1/PD-L1
P-0015717-T01-IM6	56	Male	Primary	SKCM	18	0	Combination
P-0015745-T01-IM6	72	Male	Metastasis	HNSC	14	0	PD-1/PD-L1
P-0015758-T01-IM6	89	Female	Primary	NSCLC	13	0	PD-1/PD-L1
P-0015780-T01-IM6	53	Male	Primary	NSCLC	18	0	PD-1/PD-L1
P-0015785-T01-IM6	57	Female	Primary	NSCLC	9	1	PD-1/PD-L1
P-0015791-T01-IM6	65	Male	Metastasis	SKCM	58	1	PD-1/PD-L1
P-0015830-T01-IM6	83	Male	Metastasis	SKCM	14	0	PD-1/PD-L1
P-0015851-T01-IM6	58	Male	Primary	CRC	5	0	PD-1/PD-L1
P-0015855-T01-IM6	54	Male	Metastasis	SKCM	16	0	PD-1/PD-L1
P-0015904-T01-IM6	38	Male	Metastasis	EGC	6	0	Combination
P-0015905-T01-IM6	52	Female	Primary	BRCA	1	1	PD-1/PD-L1
P-0015920-T01-IM6	80	Male	Metastasis	BLCA	15	0	PD-1/PD-L1
P-0015923-T01-IM6	82	Male	Primary	BLCA	38	0	PD-1/PD-L1
P-0015928-T01-IM6	78	Male	Metastasis	Unknown	16	0	Combination
P-0015937-T01-IM6	74	Female	Metastasis	NSCLC	15	0	PD-1/PD-L1
P-0015955-T01-IM6	75	Female	Metastasis	NSCLC	14	1	PD-1/PD-L1
P-0015965-T01-IM6	70	Female	Metastasis	BLCA	6	1	PD-1/PD-L1
P-0015966-T01-IM6	71	Male	Metastasis	BLCA	15	0	PD-1/PD-L1
P-0015967-T01-IM6	61	Male	Metastasis	Unknown	2	0	PD-1/PD-L1
P-0015977-T01-IM6	42	Female	Metastasis	SKCM	17	0	Combination
P-0015983-T01-IM6	66	Female	Primary	RCC	23	0	PD-1/PD-L1
P-0015984-T01-IM6	67	Female	Metastasis	NSCLC	6	1	PD-1/PD-L1
P-0015987-T01-IM6	71	Female	Metastasis	NSCLC	10	1	PD-1/PD-L1
P-0015989-T01-IM6	67	Male	Metastasis	SKCM	14	0	PD-1/PD-L1
P-0016025-T01-IM6	77	Female	Primary	HNSC	15	0	PD-1/PD-L1
P-0016028-T01-IM6	62	Female	Metastasis	Unknown	5	0	PD-1/PD-L1
P-0016033-T01-IM6	73	Male	Primary	NSCLC	15	0	PD-1/PD-L1
P-0016046-T01-IM6	69	Female	Metastasis	NSCLC	16	0	PD-1/PD-L1
P-0016048-T01-IM6	25	Female	Primary	BG	12	1	PD-1/PD-L1
P-0016062-T01-IM6	63	Male	Primary	HNSC	14	0	PD-1/PD-L1
P-0016063-T01-IM6	68	Male	Metastasis	Unknown	2	1	CTLA-4
P-0016149-T01-IM6	65	Male	Primary	BLCA	7	0	Combination
P-0016174-T01-IM6	73	Female	Primary	NSCLC	14	0	PD-1/PD-L1
P-0016175-T01-IM6	77	Female	Metastasis	NSCLC	1	1	PD-1/PD-L1
P-0016177-T01-IM6	73	Male	Metastasis	SKCM	15	0	PD-1/PD-L1
P-0016181-T01-IM6	77	Female	Primary	CRC	67	0	PD-1/PD-L1
P-0016185-T01-IM6	73	Male	Primary	NSCLC	9	1	PD-1/PD-L1
P-0016188-T01-IM6	72	Male	Metastasis	Unknown	8	0	PD-1/PD-L1
P-0016191-T01-IM6	78	Male	Primary	HNSC	7	0	PD-1/PD-L1
P-0016197-T01-IM6	83	Male	Metastasis	SKCM	3	1	PD-1/PD-L1
P-0016210-T01-IM6	74	Male	Metastasis	HNSC	14	0	PD-1/PD-L1
P-0016226-T01-IM6	54	Female	Metastasis	BRCA	22	1	CTLA-4
P-0016233-T01-IM6	82	Male	Primary	EGC	3	1	PD-1/PD-L1
P-0016237-T01-IM6	70	Male	Metastasis	Unknown	3	1	PD-1/PD-L1
P-0016238-T01-IM6	57	Male	Primary	BG	23	0	PD-1/PD-L1
P-0016240-T01-IM6	55	Female	Primary	HNSC	10	0	PD-1/PD-L1
P-0016241-T01-IM6	59	Female	Metastasis	Unknown	15	0	PD-1/PD-L1
P-0016256-T01-IM6	55	Male	Primary	BG	5	1	PD-1/PD-L1
P-0016258-T01-IM6	53	Female	Metastasis	Unknown	1	1	PD-1/PD-L1
P-0016276-T01-IM6	86	Female	Primary	SKCM	12	0	PD-1/PD-L1
P-0016284-T01-IM6	80	Male	Primary	NSCLC	20	0	PD-1/PD-L1
P-0016287-T01-IM6	90	Male	Metastasis	SKCM	11	1	PD-1/PD-L1
P-0016289-T01-IM6	59	Male	Metastasis	Unknown	8	1	PD-1/PD-L1
P-0016290-T01-IM6	83	Female	Metastasis	NSCLC	2	1	PD-1/PD-L1
P-0016308-T01-IM6	71	Female	Metastasis	NSCLC	14	1	PD-1/PD-L1
P-0016316-T01-IM6	68	Female	Primary	BLCA	22	0	PD-1/PD-L1
P-0016340-T01-IM6	35	Female	Metastasis	Unknown	1	1	PD-1/PD-L1
P-0016402-T01-IM6	42	Male	Metastasis	BLCA	3	1	PD-1/PD-L1
P-0016481-T01-IM6	62	Male	Primary	NSCLC	6	1	PD-1/PD-L1
P-0016506-T01-IM6	46	Female	Metastasis	SKCM	14	0	PD-1/PD-L1
P-0016522-T01-IM6	59	Male	Primary	CRC	8	0	PD-1/PD-L1
P-0016531-T01-IM6	67	Male	Primary	SKCM	14	0	Combination
P-0016542-T01-IM6	80	Male	Primary	NSCLC	1	1	PD-1/PD-L1
P-0016546-T01-IM6	73	Male	Primary	BLCA	11	1	PD-1/PD-L1
P-0016558-T01-IM6	57	Female	Metastasis	Unknown	10	1	PD-1/PD-L1
P-0016562-T01-IM6	45	Male	Metastasis	HNSC	16	0	PD-1/PD-L1
P-0016614-T01-IM6	60	Female	Metastasis	NSCLC	4	1	PD-1/PD-L1
P-0016618-T01-IM6	81	Female	Metastasis	BLCA	10	0	PD-1/PD-L1
P-0016624-T01-IM6	66	Male	Metastasis	BLCA	14	0	PD-1/PD-L1
P-0016634-T01-IM6	54	Female	Metastasis	Unknown	10	1	PD-1/PD-L1
P-0016646-T01-IM6	77	Male	Primary	NSCLC	4	1	PD-1/PD-L1
P-0016648-T01-IM6	87	Male	Metastasis	SKCM	14	0	PD-1/PD-L1
P-0016691-T01-IM6	54	Male	Primary	BG	13	0	PD-1/PD-L1
P-0016697-T01-IM6	68	Female	Metastasis	SKCM	14	0	PD-1/PD-L1
P-0016720-T01-IM6	69	Male	Primary	BLCA	14	0	PD-1/PD-L1
P-0016724-T01-IM6	53	Male	Metastasis	Unknown	1	1	PD-1/PD-L1
P-0016767-T01-IM6	53	Female	Metastasis	CRC	10	0	PD-1/PD-L1
P-0016775-T01-IM6	33	Female	Metastasis	Unknown	5	0	Combination
P-0016782-T01-IM6	61	Female	Metastasis	NSCLC	3	0	PD-1/PD-L1
P-0016809-T01-IM6	89	Female	Metastasis	Unknown	13	0	PD-1/PD-L1
P-0016835-T01-IM6	68	Female	Metastasis	HNSC	5	0	PD-1/PD-L1
P-0016855-T01-IM6	68	Male	Primary	BLCA	12	0	PD-1/PD-L1
P-0016875-T01-IM6	89	Female	Metastasis	NSCLC	1	0	PD-1/PD-L1
P-0016910-T01-IM6	70	Female	Primary	NSCLC	13	0	PD-1/PD-L1
P-0016915-T01-IM6	79	Male	Metastasis	BLCA	7	0	PD-1/PD-L1
P-0016918-T01-IM6	62	Male	Metastasis	Unknown	21	0	PD-1/PD-L1
P-0016925-T01-IM6	71	Male	Primary	BLCA	4	1	PD-1/PD-L1
P-0016931-T01-IM6	61	Male	Metastasis	EGC	1	0	Combination
P-0017044-T01-IM6	53	Male	Primary	BLCA	13	0	PD-1/PD-L1
P-0017208-T01-IM6	66	Male	Primary	BLCA	3	1	PD-1/PD-L1
P-0017241-T01-IM6	71	Male	Primary	BLCA	4	1	PD-1/PD-L1
P-0017263-T01-IM6	74	Male	Metastasis	CRC	2	0	PD-1/PD-L1
P-0017276-T01-IM6	60	Male	Primary	BLCA	18	1	PD-1/PD-L1
P-0017285-T01-IM6	17	Female	Primary	Unknown	7	0	PD-1/PD-L1
P-0017313-T01-IM6	79	Male	Primary	BLCA	19	1	PD-1/PD-L1
P-0017370-T01-IM6	64	Male	Primary	EGC	6	0	PD-1/PD-L1
P-0017472-T01-IM6	80	Male	Primary	BLCA	6	0	PD-1/PD-L1
P-0017508-T01-IM6	68	Female	Primary	HNSC	2	1	PD-1/PD-L1
P-0017599-T01-IM5	72	Male	Metastasis	BLCA	7	1	PD-1/PD-L1
P-0017602-T01-IM5	43	Female	Metastasis	Unknown	1	1	Combination
P-0017658-T01-IM5	76	Male	Metastasis	BLCA	3	0	PD-1/PD-L1
P-0017678-T01-IM6	47	Male	Metastasis	HNSC	14	0	PD-1/PD-L1
P-0017687-T01-IM6	76	Female	Metastasis	HNSC	11	0	PD-1/PD-L1
P-0017697-T01-IM6	60	Female	Metastasis	CRC	8	1	PD-1/PD-L1
P-0017712-T01-IM6	70	Male	Metastasis	BLCA	2	1	PD-1/PD-L1
P-0017717-T01-IM6	66	Male	Primary	HNSC	12	0	PD-1/PD-L1
P-0017755-T01-IM6	68	Female	Metastasis	Unknown	3	0	PD-1/PD-L1
P-0017766-T01-IM6	66	Male	Metastasis	CRC	6	0	Combination
P-0017769-T01-IM6	39	Male	Primary	HNSC	9	1	PD-1/PD-L1
P-0017986-T01-IM6	33	Female	Primary	CRC	2	0	PD-1/PD-L1
P-0018028-T01-IM6	72	Male	Primary	BLCA	3	1	PD-1/PD-L1
P-0018143-T01-IM6	70	Female	Primary	EGC	0	1	PD-1/PD-L1
P-0018185-T01-IM6	49	Female	Primary	HNSC	14	0	PD-1/PD-L1
P-0018188-T01-IM6	61	Female	Metastasis	HNSC	4	1	PD-1/PD-L1
P-0018216-T01-IM6	62	Male	Primary	BLCA	1	0	PD-1/PD-L1
P-0018229-T01-IM6	71	Female	Metastasis	BLCA	5	0	PD-1/PD-L1
P-0018277-T01-IM6	27	Male	Metastasis	CRC	1	0	Combination
P-0018340-T01-IM6	71	Male	Primary	EGC	12	0	PD-1/PD-L1
P-0018341-T01-IM6	54	Female	Metastasis	Unknown	2	0	PD-1/PD-L1
P-0018371-T01-IM6	73	Male	Metastasis	EGC	13	0	PD-1/PD-L1
P-0018457-T01-IM6	51	Male	Metastasis	Unknown	2	1	PD-1/PD-L1
P-0018464-T01-IM6	26	Male	Metastasis	EGC	22	0	PD-1/PD-L1
P-0018541-T01-IM6	79	Male	Primary	BLCA	3	0	PD-1/PD-L1
P-0018563-T01-IM6	64	Female	Metastasis	Unknown	6	1	PD-1/PD-L1
P-0018568-T01-IM6	65	Female	Metastasis	EGC	12	0	PD-1/PD-L1
P-0018580-T01-IM6	41	Female	Primary	CRC	5	1	PD-1/PD-L1
P-0018601-T01-IM6	56	Male	Metastasis	Unknown	1	1	PD-1/PD-L1
P-0018665-T01-IM6	43	Male	Primary	Unknown	1	0	Combination
P-0018671-T01-IM6	76	Male	Metastasis	Unknown	15	0	PD-1/PD-L1
P-0018673-T01-IM6	78	Female	Metastasis	Unknown	14	0	PD-1/PD-L1
P-0018683-T01-IM6	63	Female	Primary	EGC	9	0	PD-1/PD-L1
P-0018771-T02-IM6	71	Male	Primary	EGC	13	0	PD-1/PD-L1
P-0018782-T01-IM6	62	Male	Primary	EGC	10	0	Combination
P-0018800-T01-IM6	49	Male	Primary	EGC	3	0	Combination
P-0018925-T01-IM6	69	Male	Metastasis	HNSC	2	1	PD-1/PD-L1
P-0018927-T01-IM6	68	Female	Metastasis	EGC	13	0	Combination
P-0018931-T01-IM6	66	Female	Metastasis	Unknown	1	0	Combination
P-0018960-T01-IM6	60	Female	Metastasis	Unknown	2	1	PD-1/PD-L1
P-0018986-T01-IM6	73	Female	Primary	EGC	12	0	PD-1/PD-L1
P-0019003-T01-IM6	81	Male	Metastasis	Unknown	1	0	PD-1/PD-L1
P-0019012-T01-IM6	80	Male	Primary	Unknown	11	1	PD-1/PD-L1
P-0019027-T01-IM6	40	Female	Metastasis	Unknown	5	1	PD-1/PD-L1
P-0019036-T01-IM6	58	Male	Primary	BLCA	6	0	PD-1/PD-L1
P-0019101-T01-IM6	52	Female	Primary	BLCA	4	0	PD-1/PD-L1
P-0019226-T01-IM6	29	Male	Metastasis	HNSC	9	0	PD-1/PD-L1
P-0019240-T01-IM6	59	Male	Metastasis	HNSC	3	1	PD-1/PD-L1
P-0019258-T01-IM6	62	Male	Metastasis	HNSC	3	1	PD-1/PD-L1
P-0019267-T01-IM6	50	Female	Primary	CRC	7	0	PD-1/PD-L1
P-0019271-T01-IM6	32	Male	Primary	EGC	9	0	Combination
P-0019272-T01-IM6	47	Female	Primary	EGC	12	0	PD-1/PD-L1
P-0019297-T01-IM6	44	Female	Primary	HNSC	11	0	PD-1/PD-L1
P-0019316-T01-IM6	52	Male	Primary	HNSC	10	1	PD-1/PD-L1
P-0019351-T01-IM6	62	Male	Primary	EGC	10	0	PD-1/PD-L1
P-0019407-T01-IM6	77	Male	Metastasis	HNSC	5	1	PD-1/PD-L1
P-0019413-T01-IM6	62	Male	Primary	EGC	2	0	PD-1/PD-L1
P-0019417-T01-IM6	75	Male	Metastasis	BLCA	14	1	PD-1/PD-L1
P-0019428-T01-IM6	70	Female	Primary	CRC	5	0	PD-1/PD-L1
P-0019475-T01-IM6	47	Male	Metastasis	CRC	1	1	PD-1/PD-L1
P-0019540-T01-IM6	46	Male	Metastasis	HNSC	2	1	PD-1/PD-L1
P-0019648-T01-IM6	67	Male	Metastasis	Unknown	9	0	PD-1/PD-L1
P-0019657-T01-IM6	70	Male	Metastasis	EGC	3	1	PD-1/PD-L1
P-0019691-T01-IM6	48	Male	Metastasis	EGC	8	0	PD-1/PD-L1
P-0019710-T01-IM6	56	Male	Primary	CRC	7	1	PD-1/PD-L1
P-0019717-T01-IM6	63	Male	Metastasis	BLCA	12	0	PD-1/PD-L1
P-0019754-T01-IM6	60	Male	Primary	EGC	10	0	PD-1/PD-L1
P-0019771-T01-IM6	55	Female	Primary	BLCA	7	0	PD-1/PD-L1
P-0019916-T01-IM6	44	Female	Primary	EGC	2	0	Combination
P-0019949-T01-IM6	28	Male	Metastasis	CRC	8	0	PD-1/PD-L1
P-0020040-T01-IM6	62	Male	Primary	HNSC	10	1	PD-1/PD-L1
P-0020047-T01-IM6	76	Female	Metastasis	BLCA	12	0	PD-1/PD-L1
P-0020065-T01-IM6	73	Male	Metastasis	BLCA	10	0	PD-1/PD-L1
P-0020086-T01-IM6	80	Female	Metastasis	BLCA	10	0	PD-1/PD-L1
P-0020109-T01-IM6	66	Male	Primary	EGC	3	1	PD-1/PD-L1
P-0020113-T01-IM6	51	Male	Metastasis	HNSC	9	1	PD-1/PD-L1
P-0020121-T01-IM6	79	Female	Primary	BLCA	8	0	PD-1/PD-L1
P-0020122-T01-IM6	64	Female	Primary	BLCA	9	0	PD-1/PD-L1
P-0020140-T02-IM6	73	Male	Metastasis	Unknown	5	1	PD-1/PD-L1
P-0020146-T01-IM6	67	Female	Primary	HNSC	2	1	PD-1/PD-L1
P-0020147-T01-IM6	69	Male	Metastasis	HNSC	9	0	PD-1/PD-L1
P-0020156-T01-IM6	67	Female	Metastasis	HNSC	8	0	PD-1/PD-L1
P-0020167-T01-IM6	71	Male	Metastasis	BLCA	2	1	PD-1/PD-L1
P-0020169-T01-IM6	59	Male	Primary	EGC	4	1	PD-1/PD-L1
P-0020175-T01-IM6	70	Male	Primary	EGC	8	0	PD-1/PD-L1
P-0020226-T01-IM6	48	Male	Primary	EGC	9	0	PD-1/PD-L1
P-0020252-T01-IM6	66	Female	Metastasis	CRC	9	0	PD-1/PD-L1
P-0020399-T01-IM6	62	Male	Metastasis	CRC	15	0	PD-1/PD-L1
P-0020422-T01-IM6	67	Female	Metastasis	Unknown	3	1	PD-1/PD-L1
P-0020489-T01-IM6	65	Male	Metastasis	Unknown	9	1	PD-1/PD-L1
P-0020542-T01-IM6	73	Male	Primary	BLCA	12	0	PD-1/PD-L1
P-0020591-T01-IM6	74	Male	Metastasis	Unknown	3	0	PD-1/PD-L1
P-0020592-T01-IM6	75	Male	Primary	BLCA	9	0	PD-1/PD-L1
P-0020594-T01-IM6	69	Female	Metastasis	Unknown	4	1	PD-1/PD-L1
P-0020649-T01-IM6	63	Male	Metastasis	HNSC	8	0	PD-1/PD-L1
P-0020714-T01-IM6	62	Female	Metastasis	Unknown	1	1	PD-1/PD-L1
P-0020770-T01-IM6	66	Male	Metastasis	Unknown	4	0	Combination
P-0020835-T01-IM6	65	Male	Primary	BLCA	8	0	PD-1/PD-L1
P-0020846-T01-IM6	62	Male	Metastasis	HNSC	3	1	PD-1/PD-L1
P-0020878-T01-IM6	46	Male	Metastasis	CRC	18	0	PD-1/PD-L1
P-0020965-T01-IM6	60	Male	Metastasis	HNSC	4	1	PD-1/PD-L1
P-0020986-T01-IM6	76	Female	Metastasis	Unknown	14	0	PD-1/PD-L1
P-0020995-T01-IM6	63	Male	Metastasis	BLCA	5	1	Combination
P-0021004-T01-IM6	81	Male	Primary	BLCA	5	0	PD-1/PD-L1
P-0021255-T01-IM6	65	Male	Metastasis	BLCA	5	0	PD-1/PD-L1
P-0021266-T01-IM6	54	Female	Metastasis	Unknown	6	0	PD-1/PD-L1
P-0021304-T01-IM6	50	Male	Metastasis	CRC	6	0	PD-1/PD-L1
P-0021403-T01-IM6	72	Male	Metastasis	EGC	1	0	Combination
P-0021454-T01-IM6	71	Female	Primary	Unknown	7	0	PD-1/PD-L1
P-0021471-T01-IM6	66	Female	Primary	BLCA	6	0	PD-1/PD-L1
P-0021474-T01-IM6	68	Male	Metastasis	HNSC	51	0	PD-1/PD-L1
P-0021484-T01-IM6	65	Male	Primary	BLCA	9	0	PD-1/PD-L1
P-0021503-T01-IM6	73	Male	Metastasis	BLCA	7	1	PD-1/PD-L1
P-0021507-T01-IM6	64	Male	Metastasis	Unknown	1	1	PD-1/PD-L1
P-0021528-T01-IM6	86	Male	Metastasis	BLCA	11	0	PD-1/PD-L1
P-0021532-T01-IM6	79	Female	Primary	BLCA	7	0	PD-1/PD-L1
P-0021621-T01-IM6	53	Female	Metastasis	HNSC	19	0	PD-1/PD-L1
P-0021622-T01-IM6	74	Male	Primary	BLCA	8	0	PD-1/PD-L1
P-0021651-T01-IM6	76	Male	Metastasis	Unknown	2	0	Combination
P-0021756-T01-IM6	53	Male	Metastasis	Unknown	5	0	PD-1/PD-L1
P-0021774-T01-IM6	59	Male	Primary	Unknown	6	0	PD-1/PD-L1
P-0021834-T01-IM6	64	Male	Primary	CRC	27	0	PD-1/PD-L1
P-0021841-T01-IM6	50	Female	Metastasis	Unknown	6	0	PD-1/PD-L1
P-0021848-T01-IM6	60	Male	Metastasis	BLCA	4	1	PD-1/PD-L1
P-0021911-T01-IM6	70	Female	Metastasis	Unknown	4	1	PD-1/PD-L1
P-0021915-T01-IM6	65	Male	Metastasis	HNSC	7	1	PD-1/PD-L1
P-0021993-T01-IM6	64	Female	Primary	EGC	5	0	PD-1/PD-L1
P-0022001-T01-IM6	67	Female	Metastasis	Unknown	2	0	PD-1/PD-L1
P-0022034-T01-IM6	51	Male	Metastasis	BLCA	2	1	PD-1/PD-L1
P-0022068-T01-IM6	83	Female	Primary	BLCA	3	0	PD-1/PD-L1
P-0022154-T01-IM6	76	Male	Primary	EGC	7	0	PD-1/PD-L1
P-0022441-T01-IM6	70	Female	Metastasis	HNSC	3	0	PD-1/PD-L1
P-0022502-T01-IM6	62	Male	Metastasis	HNSC	6	0	PD-1/PD-L1
P-0022510-T01-IM6	71	Male	Primary	EGC	6	1	PD-1/PD-L1
P-0022520-T01-IM6	48	Male	Primary	BLCA	6	0	PD-1/PD-L1
P-0022543-T01-IM6	22	Male	Metastasis	Unknown	3	0	PD-1/PD-L1
P-0022688-T01-IM6	59	Male	Primary	EGC	6	0	PD-1/PD-L1
P-0022703-T01-IM6	75	Male	Metastasis	Unknown	6	0	PD-1/PD-L1
P-0022788-T01-IM6	54	Male	Metastasis	EGC	4	0	Combination
P-0022847-T01-IM6	68	Male	Metastasis	EGC	5	1	PD-1/PD-L1
P-0022952-T01-IM6	55	Male	Primary	EGC	9	0	PD-1/PD-L1
P-0022977-T01-IM6	48	Female	Metastasis	CRC	5	0	PD-1/PD-L1
P-0022995-T01-IM6	62	Male	Primary	EGC	7	1	PD-1/PD-L1
P-0023015-T01-IM6	75	Male	Metastasis	HNSC	3	0	PD-1/PD-L1
P-0023086-T01-IM6	56	Male	Metastasis	Unknown	1	0	PD-1/PD-L1
P-0023128-T01-IM6	44	Male	Primary	CRC	11	0	PD-1/PD-L1
P-0023138-T01-IM6	76	Male	Primary	BLCA	8	1	PD-1/PD-L1
P-0023194-T01-IM6	59	Male	Primary	EGC	5	0	PD-1/PD-L1
P-0023425-T01-IM6	58	Male	Metastasis	BLCA	6	1	PD-1/PD-L1
P-0023450-T01-IM6	83	Male	Primary	BLCA	2	0	PD-1/PD-L1
P-0023553-T01-IM6	56	Male	Primary	EGC	10	0	PD-1/PD-L1
P-0023557-T01-IM6	58	Male	Primary	HNSC	5	0	PD-1/PD-L1
P-0023603-T01-IM6	62	Male	Primary	EGC	3	1	PD-1/PD-L1
P-0023731-T01-IM6	56	Female	Metastasis	CRC	2	0	PD-1/PD-L1
P-0023749-T01-IM6	55	Male	Metastasis	HNSC	2	0	PD-1/PD-L1
P-0023785-T01-IM6	59	Male	Metastasis	Unknown	4	0	PD-1/PD-L1
P-0023790-T01-IM6	35	Female	Metastasis	Unknown	4	0	PD-1/PD-L1
P-0023896-T01-IM6	71	Male	Primary	HNSC	14	0	PD-1/PD-L1
P-0023948-T01-IM6	75	Male	Metastasis	HNSC	4	0	PD-1/PD-L1
P-0023963-T01-IM6	82	Female	Metastasis	EGC	2	0	PD-1/PD-L1
P-0023966-T01-IM6	83	Male	Primary	Unknown	3	0	Combination
P-0024054-T01-IM6	67	Male	Metastasis	EGC	4	0	PD-1/PD-L1
P-0024068-T01-IM6	70	Female	Metastasis	EGC	1	0	PD-1/PD-L1
P-0024084-T01-IM6	74	Male	Metastasis	Unknown	3	0	PD-1/PD-L1
P-0024205-T01-IM6	60	Male	Primary	EGC	3	0	PD-1/PD-L1
P-0024263-T01-IM6	70	Male	Primary	BLCA	3	0	PD-1/PD-L1
P-0024270-T01-IM6	50	Male	Primary	EGC	2	0	Combination
P-0024386-T01-IM6	51	Male	Primary	HNSC	2	0	PD-1/PD-L1
P-0024527-T01-IM6	57	Male	Metastasis	EGC	7	0	Combination
P-0024530-T01-IM6	64	Male	Primary	EGC	4	0	PD-1/PD-L1
P-0024544-T01-IM6	79	Female	Primary	BLCA	16	0	PD-1/PD-L1
P-0024576-T01-IM6	62	Male	Primary	HNSC	3	0	PD-1/PD-L1
P-0024731-T01-IM6	78	Male	Metastasis	SKCM	2	0	PD-1/PD-L1
P-0024753-T01-IM6	21	Female	Metastasis	Unknown	3	0	PD-1/PD-L1
P-0024795-T01-IM6	72	Female	Primary	BLCA	3	0	PD-1/PD-L1
P-0024827-T01-IM6	74	Male	Primary	BLCA	1	0	PD-1/PD-L1
P-0024866-T01-IM6	68	Male	Primary	HNSC	3	0	PD-1/PD-L1
P-0025079-T01-IM6	82	Male	Primary	BLCA	6	0	PD-1/PD-L1
P-0025115-T01-IM6	59	Male	Metastasis	Unknown	2	0	PD-1/PD-L1
P-0025120-T01-IM6	59	Female	Primary	BLCA	4	0	PD-1/PD-L1
P-0025146-T01-IM6	73	Male	Primary	EGC	5	0	PD-1/PD-L1
P-0025174-T01-IM6	64	Female	Primary	BLCA	6	0	PD-1/PD-L1
P-0025224-T01-IM6	48	Male	Primary	EGC	4	0	PD-1/PD-L1
P-0025313-T01-IM6	83	Female	Metastasis	BLCA	8	0	PD-1/PD-L1
P-0025373-T01-IM6	61	Male	Metastasis	HNSC	1	0	PD-1/PD-L1
P-0025394-T01-IM6	73	Male	Primary	EGC	2	0	Combination
P-0025471-T01-IM6	43	Male	Metastasis	EGC	2	0	PD-1/PD-L1
P-0025532-T01-IM6	68	Female	Primary	CRC	3	0	PD-1/PD-L1
P-0025544-T01-IM6	52	Male	Metastasis	HNSC	3	0	PD-1/PD-L1
P-0025720-T01-IM6	61	Male	Metastasis	HNSC	2	0	PD-1/PD-L1
P-0025766-T01-IM6	80	Male	Metastasis	Unknown	2	0	PD-1/PD-L1
P-0025827-T01-IM6	71	Male	Primary	BLCA	4	0	PD-1/PD-L1
P-0025888-T01-IM6	80	Female	Primary	BLCA	8	0	PD-1/PD-L1
P-0026063-T01-IM6	81	Male	Metastasis	Unknown	8	0	PD-1/PD-L1
P-0026114-T01-IM6	75	Female	Primary	EGC	2	0	PD-1/PD-L1
P-0026160-T01-IM6	80	Male	Primary	BLCA	1	0	PD-1/PD-L1
P-0026250-T01-IM6	74	Female	Metastasis	EGC	3	0	PD-1/PD-L1
P-0026282-T01-IM6	67	Male	Primary	HNSC	3	0	PD-1/PD-L1
P-0026298-T01-IM6	62	Male	Metastasis	Unknown	1	0	PD-1/PD-L1
P-0026350-T01-IM6	79	Male	Metastasis	Unknown	1	0	Combination
P-0026723-T01-IM6	58	Male	Primary	BLCA	1	0	PD-1/PD-L1
P-0026892-T01-IM6	89	Male	Metastasis	BLCA	3	0	PD-1/PD-L1
P-0026970-T01-IM6	62	Male	Metastasis	BLCA	4	0	PD-1/PD-L1
P-0027031-T01-IM6	32	Female	Metastasis	EGC	5	0	PD-1/PD-L1
P-0027041-T01-IM6	68	Female	Metastasis	Unknown	41	0	PD-1/PD-L1
P-0027346-T01-IM6	76	Male	Primary	BLCA	3	0	PD-1/PD-L1
P-0001679-T01-IM3	69	Male	Metastasis	SKCM	4	1	CTLA-4
P-0002490-T01-IM3	72	Male	Metastasis	SKCM	41	1	Combination
P-0002794-T01-IM3	61	Female	Metastasis	NSCLC	25	0	PD-1/PD-L1
P-0003224-T01-IM5	60	Female	Metastasis	BRCA	28	0	CTLA-4
P-0003719-T01-IM5	43	Female	Metastasis	BLCA	15	1	PD-1/PD-L1
P-0004189-T01-IM5	71	Male	Metastasis	NSCLC	16	0	PD-1/PD-L1
P-0005021-T01-IM5	68	Male	Primary	BLCA	25	0	PD-1/PD-L1
P-0005151-T01-IM5	37	Male	Primary	CRC	30	0	PD-1/PD-L1
P-0005489-T01-IM5	50	Male	Metastasis	BLCA	16	1	PD-1/PD-L1
P-0005783-T01-IM5	52	Female	Metastasis	Unknown	7	0	PD-1/PD-L1
P-0005823-T01-IM5	66	Male	Metastasis	CRC	29	0	PD-1/PD-L1
P-0007493-T02-IM5	75	Male	Metastasis	NSCLC	13	0	PD-1/PD-L1
P-0008080-T01-IM5	77	Male	Metastasis	SKCM	39	0	CTLA-4
P-0008290-T01-IM5	75	Male	Metastasis	BLCA	23	0	PD-1/PD-L1
P-0008792-T01-IM5	70	Male	Metastasis	HNSC	21	0	PD-1/PD-L1
P-0009152-T01-IM5	51	Male	Metastasis	BLCA	25	0	PD-1/PD-L1
P-0009706-T01-IM5	53	Male	Metastasis	RCC	26	0	PD-1/PD-L1
P-0010232-T01-IM5	52	Male	Metastasis	SKCM	25	0	Combination
P-0010499-T01-IM5	65	Male	Primary	CRC	2	1	PD-1/PD-L1
P-0010587-T01-IM5	63	Female	Primary	CRC	11	0	PD-1/PD-L1
P-0010921-T01-IM5	62	Male	Primary	BLCA	11	1	PD-1/PD-L1
P-0011357-T01-IM5	53	Male	Primary	CRC	17	0	PD-1/PD-L1
P-0015237-T01-IM6	75	Female	Metastasis	CRC	12	0	PD-1/PD-L1
P-0016311-T01-IM6	56	Male	Primary	EGC	23	0	PD-1/PD-L1
P-0016314-T01-IM6	63	Female	Primary	CRC	3	1	PD-1/PD-L1
P-0017159-T01-IM6	36	Female	Metastasis	Unknown	4	0	PD-1/PD-L1
P-0020903-T01-IM6	56	Male	Metastasis	EGC	8	0	PD-1/PD-L1
P-0024243-T01-IM6	56	Female	Primary	EGC	2	0	PD-1/PD-L1
P-0024824-T01-IM6	55	Male	Metastasis	CRC	3	0	PD-1/PD-L1
P-0000227-T01-IM3	60	Female	Primary	HNSC	7	0	PD-1/PD-L1
P-0000277-T01-IM3	58	Female	Metastasis	Unknown	30	1	PD-1/PD-L1
P-0000350-T01-IM3	22	Female	Metastasis	RCC	26	1	Combination
P-0000544-T01-IM3	81	Male	Metastasis	BLCA	5	1	PD-1/PD-L1
P-0000638-T01-IM3	35	Female	Metastasis	BRCA	1	1	CTLA-4
P-0000872-T01-IM3	78	Male	Primary	BLCA	10	1	PD-1/PD-L1
P-0001371-T01-IM3	46	Male	Metastasis	CRC	10	1	PD-1/PD-L1
P-0002041-T01-IM3	62	Female	Metastasis	BRCA	4	1	PD-1/PD-L1
P-0002182-T01-IM3	71	Female	Metastasis	SKCM	22	1	Combination
P-0002626-T01-IM3	59	Female	Metastasis	BRCA	60	0	CTLA-4
P-0002981-T01-IM3	51	Female	Primary	BG	12	1	PD-1/PD-L1
P-0003559-T01-IM5	48	Female	Primary	EGC	5	0	Combination
P-0003583-T01-IM5	59	Male	Metastasis	RCC	34	0	Combination
P-0003726-T01-IM5	68	Female	Metastasis	HNSC	15	0	PD-1/PD-L1
P-0004126-T01-IM5	17	Female	Metastasis	HNSC	14	0	PD-1/PD-L1
P-0004700-T01-IM5	59	Male	Metastasis	SKCM	32	1	PD-1/PD-L1
P-0005082-T01-IM5	60	Male	Metastasis	HNSC	34	1	PD-1/PD-L1
P-0005437-T01-IM5	66	Female	Primary	RCC	37	0	PD-1/PD-L1
P-0005494-T01-IM5	72	Male	Metastasis	RCC	33	0	Combination
P-0005795-T01-IM5	53	Male	Metastasis	Unknown	10	1	PD-1/PD-L1
P-0006221-T01-IM5	48	Female	Primary	NSCLC	13	1	PD-1/PD-L1
P-0006498-T01-IM5	60	Male	Metastasis	RCC	33	1	PD-1/PD-L1
P-0006572-T01-IM5	73	Male	Metastasis	NSCLC	20	0	PD-1/PD-L1
P-0006746-T01-IM5	16	Female	Metastasis	RCC	7	1	PD-1/PD-L1
P-0006911-T01-IM5	40	Male	Metastasis	EGC	1	1	PD-1/PD-L1
P-0007232-T01-IM5	57	Male	Metastasis	SKCM	10	0	PD-1/PD-L1
P-0007674-T01-IM5	77	Male	Primary	EGC	7	1	PD-1/PD-L1
P-0008323-T01-IM5	74	Male	Metastasis	HNSC	4	1	PD-1/PD-L1
P-0008537-T01-IM5	69	Male	Metastasis	RCC	3	1	PD-1/PD-L1
P-0009539-T01-IM5	73	Female	Metastasis	NSCLC	1	1	PD-1/PD-L1
P-0009743-T01-IM5	68	Male	Metastasis	BLCA	2	1	PD-1/PD-L1
P-0010099-T01-IM5	42	Male	Metastasis	EGC	0	0	PD-1/PD-L1
P-0010140-T01-IM5	46	Female	Metastasis	SKCM	21	0	PD-1/PD-L1
P-0010161-T01-IM5	53	Male	Metastasis	HNSC	2	1	PD-1/PD-L1
P-0010389-T01-IM5	69	Male	Primary	NSCLC	9	1	PD-1/PD-L1
P-0010825-T01-IM5	42	Male	Primary	EGC	8	0	PD-1/PD-L1
P-0010842-T01-IM5	NA	Male	Primary	NSCLC	0	1	PD-1/PD-L1
P-0010945-T01-IM5	52	Male	Metastasis	NSCLC	1	1	PD-1/PD-L1
P-0011095-T01-IM5	50	Male	Primary	RCC	24	0	PD-1/PD-L1
P-0012822-T01-IM5	77	Female	Metastasis	SKCM	2	1	Combination
P-0014022-T01-IM5	68	Male	Metastasis	HNSC	9	1	PD-1/PD-L1
P-0014118-T01-IM5	28	Male	Metastasis	EGC	2	1	Combination
P-0014124-T01-IM5	54	Female	Primary	SKCM	13	0	PD-1/PD-L1
P-0014666-T01-IM6	30	Female	Metastasis	SKCM	17	0	PD-1/PD-L1
P-0015591-T01-IM6	62	Male	Metastasis	HNSC	14	1	PD-1/PD-L1
P-0016243-T01-IM6	45	Male	Metastasis	HNSC	3	1	PD-1/PD-L1
P-0017414-T01-IM6	52	Male	Metastasis	HNSC	12	0	PD-1/PD-L1
P-0019034-T01-IM6	61	Female	Metastasis	Unknown	10	0	PD-1/PD-L1
P-0021644-T01-IM6	84	Male	Metastasis	BLCA	9	0	PD-1/PD-L1
P-0023627-T01-IM6	54	Male	Primary	EGC	8	0	PD-1/PD-L1
P-0024419-T01-IM6	60	Male	Metastasis	EGC	4	0	PD-1/PD-L1

## Sheet: Supplementary Data 8
Supplementary Data 8 Feature genes of 31 immunocyte subtypes
Immunocyte subtype	Gene
Activated B cells	AKNA	ARHGAP25	CCL21	CD180	CD2	CD27	CD37	CD38	CLEC17A	CLEC9A	CLECL1	FAIM3	FAM65B	GIMAP4	MAP4K1	PAX5	TNFRSF17	TRAF3IP3
Activated CD4	ANLN	BRIP1	BUB1B	CASC5	CCNB1	CCNB2	CCNE2	CEP55	CKAP2L	DLGAP5	DTL	E2F8	ECT2	ESCO2	EXO1	EXOC6	FBXO5	FIGNL1	HELLS	HMMR	IARS	KIF11	KIF18A	KIF20A	KNTC1	MAD2L1	MASTL	MTHFD2	NCAPG2	NCAPH	NEIL3	NUF2	PRC1	PSAT1	RTKN2
Activated CD8	ADRM1	AHSA1	C1GALT1C1	CCT5	CCT6B	CETN3	CSE1L	EIF2S1	GAL	GEMIN6	GPT2	KIAA0101	MND1	MPZL1	MRPS16	PCNA	PTRH2	RFC5	SPC25	TIMM13	TIMM8B	TK1	TUBB	TXNDC17
Central memory CD4	ADAM19	AHNAK	AIM2	COL4A1	CYLD	DPEP2	EPHA4	FYN	IL6R	IPCEF1	KLF10	MAL	MALT1	NXN	OPTN	PLCL2	PNRC1	SMAD4	SPOCK2	TRIB2	TXK
Central memory CD8	ADAM23	ATP2B4	BCL2L11	CD300A	CD80	CHN1	F2R	F8	GABARAPL1	GPR183	KLRK1	MSC	PYHIN1	RCAN2	RGS1	SLAMF1	SLFN11	ZEB2
Cytotoxic cells	BST2	BTN3A2	IL10RA	KLRB1	LAT2	LILRA2	SELL	SLAMF6	SLAMF7
DC	C1QC	CCDC88A	CCL13	CCL3L1	CCL3L3	CD300E	CD86	CLEC1A	CLEC4C	CLEC5A	CLIC2	CSF2RA	FAM49A	FCGR1A	FN1	FSTL1	GPR109B	GPX3	HLA-DQA2	INHBA	LGMN	NGFR	PDGFRL	PDPN	PRKAR2B	SIGLEC1	SIGLEC5	SLAMF9	STAB1	THBD	TNFAIP2	TTYH2	UBD	VCAM1
Effector memory CD4	BMI1	CASP3	CNOT10	COPB2	DARS	EXOSC9	EZH2	GDE1	IFT74	KLF5	NDUFB9	NUP205	SHCBP1	XRCC6
Effector memory CD8	APOBEC3H	ARHGAP10	ATP10D	BIRC3	C3AR1	CCL4	CD244	CD55	CFLAR	CMKLR1	DAPP1	DFNB31	DRAM1	EFNA5	FCGR2C	FCGR3A	FCRL6	FGR	GPR114	GZMH	HAPLN3	HLA-DMB	HLA-DPA1	HLA-DPB1	IFI16	IKZF2	IL15	IL2RB	JAKMIP1	KLRD1	LY96	NFKBIA	PLXNC1	PPP4R1	PTPN22	RGS18	SETD7	SH2D1B	SLA2	STXBP1	TLR5	TYROBP
Eosinophil	CCL24	CFD	CREB3	EGR1	EPX	FBXO16	HFE	HIVEP1	HIVEP2	MBP	PRNP	RNASE2	RNASE3	S100A4	SIGLEC8
iDC	ATP6V1A	C1QB	CHST11	CSF1	DPYD	FNDC3B	GRP	IL1RN	INPP5F	LPL	LPXN	MMD	PLAU	PLCB2	RAB38	RDX	RRAGD	TACSTD2	TGM2	TIMD4	TM7SF4
Immature B cells	BANK1	CD22	CYBB	ETS1	FAM129C	FCRL1	FCRL2	FCRL3	FCRL5	FCRLA	HDAC9	HLA-DOB	HLA-DQA1	HVCN1	KIAA0226	NCF1	NCF1B	P2RY10	PNOC	SP100	STAP1	TAGAP	TXNIP	ZCCHC2
Macrophages	AIF1	CCL1	CCL14	CCL26	CD163	CD300LB	CNR1	CNR2	CPM	CSF3R	ENG	FCAR	IGF1	IL34	L1CAM	LILRA1	LILRA5	LRP1	MS4A7	MS4A8B	TREM1	TREML1
Mast cells	ACSL4	ADAMTS3	ADCYAP1	ARHGAP15	ATP8B4	C19orf59	CASQ1	CLC	CMA1	CPA3	CTSG	DUSP14	EGR3	EMR1	FST	HDC	HEY1	KRT1	LXN	MEIS2	MS4A2	MS4A3	NLRP3	NTRK1	PLAT	PTGS1	PTGS2	RGS16	SCG2	SDPR	SERPINB2	SIGLEC14	SIGLEC6	SLC18A2	SLC24A3	TAL1	TARP	TIE1	TIMP1	TNFAIP6	TSPAN4	VAT1
mDC	ATP5O	CBX1	DNAJC15	ENSA	FOXN3	PRCP	SSB	TPMT
Memory B cells	AICDA	CCNA2	CDKN3	CLCN5	ENPP1	FCER1A	FCRL4	MYC	RUNX2	SORL1	SOX5	STAT5A	STAT5B	TLR9
Monocytes	ACTR3	ANXA5	ARPC2	ATP6V1B2	BASP1	CD300LF	DAZAP2	EIF4A1	EIF4G2	EMP3	FCN1	FTL	GABARAP	HIF1A	LITAF	NCOA4	OLR1	RAB1A	RHOA	SAT1	SDCBP	SRGN	TEK	TMBIM6	UBE2D3
Neutrophils	ABTB1	AMPD2	CAMP	EMR4P	FPR1	FPR2	GPR77	MAEA	PROK2	SEC14L1	SEPX1	SLC25A37	TNFSF14	TREML4	VNN2	XPO6
NK	AKT3	AXL	CDH2	CRTAM	CYTH1	FASLG	GRB2	KLRG1	LILRB5	LST1	MAPK4	NOTCH3	PIK3CG	PILRA	PLCG2	SIGLEC7	SIGLEC9
NK56 bright	C11orf75	DYNLL1	HCP5	HDGFRP2	KRT86	MLST8	MYL6B	TAX1BP3
NK56 dim	AKR7A3	CLTB	FAM27A	GLS2	GPRC5C	GRIN1	HLA-E	KIR2DS4	KLHL21	KRT80	MPL	PHRF1	PORCN	PQBP1	PSMC4	TEX264	UPP1
NKT	BTN2A2	CD101	GNLY	KIR2DL1	KIR2DL3	KIR3DL1	KIR3DL2	KLRC1	MICB	NCR1	NFATC2IP	TNFRSF11A
pDC	CBX6	DAB2	DDX17	HIGD1A	IDH3A	IL3RA	MAGED1	NUCB2	OFD1	OGT	PDIA4	SERTAD2	SIRPA	SPCS3	TMED2	TMX1	UGCG	ZDHHC17
T cells	BATF	BTLA	CCL11	CCL17	CCL22	CCL3	CCL5	CCL7	CCR1	CCR3	CCR4	CCR8	CD1A	CD1B	CD1C	CD1D	CD1E	CD247	CD28	CD3D	CD3E	CD3G	CD69	CD8A	CXCR1	CXCR4	CXCR5	CXCR6	FGFBP2	FLT3	FOSL1	GRAP2	HLA-DRA	HLA-DRB1	HLA-DRB5	HRH2	IFNG	IL10	IL12B	IL12RB1	IL12RB2	IL18R1	IL18RAP	IL1B	IL21	IL21R	IL24	IL26	IL27
TFH	B3GAT1	BCL6	CCR7	CD200	CD83	CD84	CDK5R1	FGF2	GPR18	PDCD1
TGD	ACP5	C1orf54	CARD8	CCL18	CD209	CD33	CECR1	CLEC10A	CLEC4A	CSF1R	FCER1G	FCGR2A	FCGR2B	FCGR3B	FGF7	FGL2	FPR3	GM2A	GPNMB	HCK	HK3	LIPA	MARCO	MMP12	MNDA	MRC1	MS4A6A	NPL	PLA2G7	PLEK	RAB23	RNASE6	SDC2	SLAMF8	SLC15A3	SLC38A6	SLC7A7	SPP1	TFEC	TM6SF1	TNFSF8	TREM2	TRPV2
Th1	ADAM8	CCR5	CD151	CD48	CD52	CD53	CD6	CD68	CD7	CD96	CD97	EBI3	GPR84	HAVCR2	ICAM1	ICAM3	IGSF6	IL12A	IL7R	IRF1	ITGA4	ITGAM	ITGAX	ITGB2	ITGB4	ITGB7	LTA	LTB	METRNL	P2RX5	PTPRC	SPN	TBX21	TLR6	TNFRSF1A	TNFRSF9	TRAT1
Th17	ABP1	B4GALNT4	C2CD4A	C2CD4B	CA2	CCDC65	CEACAM3	CHRM3	DOC2B	F12	FURIN	GPR25	IL17A	IL17C	IL17F	IL17RC	IL17RE	IL23A	ILDR1	LONRF3	LTK	MOCOS	SH2D6	TNIP2	TRAF3IP2	YBX2
Th2	ASB2	CALD1	CCR2	CSRP2	DAPK1	DLC1	DNAJC12	DUSP6	GATA3	GNAI1	HTR2B	LAMP3	NRP2	OSBPL1A	PDE4B	PHLDA1	PLA2G4A	RAB27B	RBMS3	RNF125	SIGLEC10	SKAP1	SMAD2	TMPRSS3	UBASH3A
Treg	CCL19	CD34	CD72	CTLA4	FOXP3	GADD45B	GEM	IL1RL1	IL9R	MADCAM1	MYH10	NCF2	RCSD1	RYR1	SELE	SELP	SFRP1	SIT1	TIGIT	TLR10	TLR2	TLR7	TLR8	TRAF1	WIPF1	TGFB1
MDSC	ADORA3	AG2	ARG1	BIN2	C1orf162	CAPS	CD117	CD11B	CD11C	CD124	CD14	CD15	CD163L1	CD1D1	CD21	CD23	CD274	CD31	CD35	CD40	CD43	CD44	CD66B	COX2	CR2	CTR9	EBP	FAM48A	FAM70B	FCER2	FCGRT	FERMT3	FLOT1	FLT1	GIMAP7	GLI4	GNA15	GPR34	GPSM3	HLA-DR	IDO	IKZF1	IL12	IL13	IL18BP	IL1R	IL4RA	INPP5D	ITGA3
[truncated: 37 more columns]

## Sheet: Supplementary Data 9
Supplementary Data 9 Feature genes of 14 immune-related signatures
Immune signature	Genes
Type 1 IFN response	MX1	TNFSF10	RSAD2	IFIT1	IFIT3	IFIT2	IRF7	DDX4	MX2	ISG20
Type 2 IFN response	GPR146	SELP	AHR
Cytolytic activity	GZMA	PRF1
T cell inflamed signature	CD274	CD276	CCL5	CD27	CD8A	CMKLR1	CXCL9	CXCR6	IDO1	LAG3	NKG7	PDCD1LG2	PSMB10	HLA-DQA1	HLA-DRB1	HLA-E	STAT1	TIGIT
IFNγ signature	GBP1	IFI16	IFI30	IFNG	IRF1	STAT1	TAP1	TAP2	PSMB9	IL15RA	GZMA	GZMB	CXCL10	CXCL9	TBX21
Stromal cells signature	DCN	PAPPA	SFRP4	THBS2	LY86	CXCL14	FOXF1	COL10A1	ACTG2	APBB1IP	SH2D1A	SULF1	MSR1	C3AR1	FAP	PTGIS	ITGBL1	BGN	CXCL12	ECM2	FCGR2A	MS4A4A	WISP1	COL1A2	MS4A6A	EDNRA	VCAM1	GPR124	SCUBE2	AIF1	HEPH	LUM	PTGER3	RUNX1T1	CDH5	PIK3R5	RAMP3	LDB2	COX7A1	EDIL3	DDR2	FCGR2B	LPPR4	COL15A1	AOC3	ITIH3	FMO1	PRKG1	PLXDC1
Immune cells signature	LCP2	LSP1	FYB	PLEK	HCK	IL10RA	LILRB1	NCKAP1L	LAIR1	NCF2	CYBB	PTPRC	IL7R	LAPTM5	CD53	EVI2B	SLA	ITGB2	GIMAP4	MYO1F	HCLS1	MNDA	IL2RG	CD48	AOAH	CCL5	LTB	GMFG	GIMAP6	GZMK	LST1	GPR65	LILRB2	WIPF1	CD37	BIN2	FCER1G	IKZF1	TYROBP	FGL2	FLI1	IRF8	ARHGAP15	SH2B3	TNFRSF1B	DOCK2	CD2	ARHGEF6	CORO1A
TLS	CCL19	CCL21	CXCL13	CXCL11	CCL8	CXCL10	CXCL9	CCL2	CCL3	CCL18	CCL5
B/P Metagene	IRF4	CD79A	POU2AF1	TNFRSF17	LAX1	CKAP2	IGHG1	IGHV1-69	IGKC	IGKV3-20	IGJ	LOC91316	FAM20B	IGKV4-1	NTN3	IGLJ3	IGLL3	IGKV1D-13	LOC652493	IGHM	IGHA1	LOC100130100	IGHV3-23	LOC100287723
T/NK Metagene	HLA-E	TNFAIP3	HCLS1	INPP5D	PIK3CD	CD48	MFNG	CD37	GMFG	SELL	FGL2	ARHGAP25	LCK	IL10RA	SASH3	PTPRCAP	CSF2RB	CD3E	GZMA	CD27	CCR7	GZMK	CCR2	LTB	PRKCB	CORO1A	TRAC	YME1L1	IL16	CD247	SH2D1A	GPR18	TRBC1	ITK	EVI2B	FYB	IL23A	PTPRC	CD3D	RAC2	NKG7	CTSW	KLRB1	XCL2	LPXN	GIMAP5	ARHGAP15	GIMAP6	PVRIG
M/D Metagene	CSF1R	HLA-DPA1	HLA-DPB1	CD4	HLA-DQB1	LST1	HLA-DMA	EVI2A	HLA-DRA	CYBB	HLA-DMB	DOCK2	ALOX5AP	LAT2	SRGN	HLA-DRB1	CD74	PTPRC	HLA-DQA1
Immune cell subsets	CD1C	CD2	CD3E	CD3D	CD3G	CD6	CD7	CD8A	CD8B	CD19	CD20	NKG7	KLRD1	KLRC1	KIR2DL4	CD24	CD38
Immune signaling molecules	SH2D1A	TIGIT	PTPRCAP	LAX1	SPIB	SLAMF1	TCL1A	TRAT1	THEMIS	LCK	SIT1	HSH2D	ITK	PTPRC	ZAP70	CRTAM	TIMD4	SIRPG	SLA2	DC247	TBX21	RHOH	HSH2D	TBET	POU2AF1	BLK	PAX5	BANK1	STAP1	IKZF3	TNFRSF17	MS4A1	SPIB	AIM2	SKAP1	IFI27	NLRP2	ZBP1	TIBAB	GZMA	CHIT1	MMP12	HAMP	ERAP2	MARCO	GBP5	SLAMF6	KLRK1	LILRA4
Cytokines chemokines	IFNG	FDCSP	CXCL9	CXCL10	CXCL11	CXCL13	CCL21	CCL19	CCL7	XCL1	XCL2	CCR4	CXCR5	CXCR3	DARC	IL7R	IL21R	IL22RA2
[truncated: 92 more columns]
